# Supplementary material for: Di-tert-butyl­chlorido(N,N-dibenzyl­dithio­carbamato)tin(IV)
Source: Acta Crystallogr Sect E Struct Rep Online. 2011 Feb 26;67(Pt 3):m386. doi: 10.1107/S1600536811006866 (PMC3052046; doi:10.1107/S1600536811006866)
Supplement: Supplementary file 1 [file e-67-0m386-sup1.cif]

##############################################################################
###                                                                        ###
###        Electronic paper (Acta Crystallographica Section E)             ###
###                                                                        ###
##############################################################################
#                                                                            #
# This CIF contains the data in a paper accepted for publication in Acta     #
# Crystallographica Section E. It conforms to the requirements of Notes      #
# for Authors for Section E, and has been peer reviewed under the auspices   #
# of the IUCr Commission on Journals.                                        #
#                                                                            #
# Full details of the Crystallographic Information File format               #
# are given in the paper "The Crystallographic Information File (CIF):       #
# a New Standard Archive File for Crystallography" by S. R. Hall, F. H.      #
# Allen and I. D. Brown [Acta Cryst. (1991), A47, 655-685].                  #
#                                                                            #
# The current version of the core CIF dictionary is obtainable from          #
# ftp://ftp.iucr.org/pub/cif_core.dic. The current version number is 2.4.    #
#                                                                            #
# Software is freely available for graphical display of the structure(s) in  #
# this CIF.  For information consult the CIF home page http://www.iucr.org/  #
# cif/home.html                                                              #
#                                                                            #
# This file may be used for bona fide research purposes within the           #
# scientific community so long as proper attribution is given to the journal # 
# article from which it was obtained.                                        #
#                                                                            #
##############################################################################
                                             
data_global
_audit_creation_method     SHELXL-97
_journal_date_recd_electronic     2011-02-17
_journal_date_accepted     2011-02-22
_journal_name_full     'Acta Crystallographica, Section E'
_journal_year     2011
_journal_volume     67
_journal_issue      3
_journal_page_first     m386
_journal_page_last     m386
_journal_paper_category     QM
_journal_coeditor_code     PK2305
_publ_contact_author_name     ' Edward RT Tiekink '
_publ_contact_author_address
;
Department of Chemistry, University of Malaya,
50603 Kuala Lumpur, Malaysia
;
_publ_contact_author_email
;
edward.tiekink@gmail.com
;
_publ_contact_author_fax     ' +60 3 7967 4193 '
_publ_contact_author_phone     ' +60 3 7967 6775 '
_publ_section_title
;
Di-<i>tert</i>-butylchlorido(<i>N</i>,<i>N</i>-dibenzyldithiocarbamato)tin(IV)
;
loop_
    _publ_author_name
    _publ_author_footnote
    _publ_author_address
    'Abdul Muthalib, Amirah Faizah' .
;
     School of Chemical Sciences and Food Technology
     Faculty of Science and Technology
     Universiti Kebangsaan Malaysia
     43600 Bangi
     Malaysia
;
    'Baba, Ibrahim'
;
Additional correspondence author, e-mail: aibi@ukm.my.
;
;
     School of Chemical Sciences and Food Technology
     Faculty of Science and Technology
     Universiti Kebangsaan Malaysia
     43600 Bangi
     Malaysia
;
    'Mohamed Tahir, Mohamed Ibrahim' .
;
     Department  of Chemistry
     Universiti Putra Malaysia
     43400 Serdang
     Malaysia
;
    'Tiekink, Edward R. T.' .
;
Department of Chemistry, University of Malaya,
50603 Kuala Lumpur, Malaysia
;
data_I
_audit_creation_method     SHELXL-97
_chemical_name_systematic
;
Di-<i>tert</i>-butylchlorido(<i>N</i>,<i>N</i>-dibenzyldithiocarbamato)tin(IV)
;
_chemical_name_common     ?
_chemical_formula_moiety     'C23 H32 Cl N S2 Sn'
_chemical_formula_sum     'C23 H32 Cl N S2 Sn'
_chemical_formula_iupac     '[Sn (C4 H9)2 (C15 H14 N S2) Cl]'
_chemical_formula_weight     540.76
_chemical_melting_point     ?
_symmetry_cell_setting     monoclinic
_symmetry_space_group_name_H-M     'P 21'
_symmetry_space_group_name_Hall     'P 2yb'
loop_
    _symmetry_equiv_pos_as_xyz
    'x, y, z'
    '-x, y+1/2, -z'
_cell_length_a     9.0600(2)
_cell_length_b     10.9238(2)
_cell_length_c     12.7845(3)
_cell_angle_alpha     90
_cell_angle_beta     102.759(2)
_cell_angle_gamma     90
_cell_volume     1234.03(5)
_cell_formula_units_Z     2
_cell_measurement_reflns_used     10382
_cell_measurement_theta_min     2.0
_cell_measurement_theta_max     29.0
_cell_measurement_temperature     150(2)
_exptl_crystal_description     prism
_exptl_crystal_colour     colourless
_exptl_crystal_size_max     0.26
_exptl_crystal_size_mid     0.15
_exptl_crystal_size_min     0.06
_exptl_crystal_density_diffrn     1.455
_exptl_crystal_density_meas     ?
_exptl_crystal_density_method     'not measured'
_exptl_crystal_F_000     552
_exptl_absorpt_coefficient_mu     1.322
_exptl_absorpt_correction_type     multi-scan
_exptl_absorpt_process_details     '(CrysAlis PRO; Oxford Diffraction, 2010)'
_exptl_absorpt_correction_T_min     0.820
_exptl_absorpt_correction_T_max     0.924
_exptl_special_details
;
;
_diffrn_ambient_temperature     150(2)
_diffrn_radiation_type     MoK\a
_diffrn_radiation_wavelength     0.71073
_diffrn_radiation_source     'fine-focus sealed tube'
_diffrn_radiation_monochromator     graphite
_diffrn_measurement_device_type     'Oxford Diffraction Xcaliber Eos Gemini'
_diffrn_measurement_method     \w
_diffrn_detector_area_resol_mean     16.1952
_diffrn_reflns_number     15537
_diffrn_reflns_av_R_equivalents     0.046
_diffrn_reflns_av_sigmaI/netI     0.048
_diffrn_reflns_theta_min     2.3
_diffrn_reflns_theta_max     27.5
_diffrn_reflns_theta_full     27.5
_diffrn_measured_fraction_theta_max     0.986
_diffrn_measured_fraction_theta_full     0.986
_diffrn_reflns_limit_h_min     -11
_diffrn_reflns_limit_h_max     11
_diffrn_reflns_limit_k_min     -14
_diffrn_reflns_limit_k_max     13
_diffrn_reflns_limit_l_min     -16
_diffrn_reflns_limit_l_max     16
_diffrn_standards_number     0
_diffrn_standards_interval_count     .
_diffrn_standards_interval_time     .
_diffrn_standards_decay_%     ?
_refine_special_details
;
Refinement of <i>F</i>^2^ against ALL reflections. The weighted <i>R</i>-factor
<i>wR</i> and goodness of fit <i>S</i> are based on <i>F</i>^2^, conventional
<i>R</i>-factors <i>R</i> are based on <i>F</i>, with <i>F</i> set to zero for
negative <i>F</i>^2^. The threshold expression of <i>F</i>^2^ >
2\s(<i>F</i>^2^) is used only for calculating <i>R</i>-factors(gt) <i>etc</i>.
and is not relevant to the choice of reflections for refinement.
<i>R</i>-factors based on <i>F</i>^2^ are statistically about twice as large
as those based on <i>F</i>, and <i>R</i>- factors based on ALL data will be
even larger.
;
_reflns_number_total     5443
_reflns_number_gt     5087
_reflns_threshold_expression     I>2\s(I)
_refine_ls_structure_factor_coef     Fsqd
_refine_ls_matrix_type     full
_refine_ls_R_factor_all     0.0359
_refine_ls_R_factor_gt     0.0317
_refine_ls_wR_factor_gt     0.0689
_refine_ls_wR_factor_ref     0.0718
_refine_ls_goodness_of_fit_ref     1.046
_refine_ls_restrained_S_all     1.046
_refine_ls_number_reflns     5443
_refine_ls_number_parameters     259
_refine_ls_number_restraints     1
_refine_ls_hydrogen_treatment     constr
_refine_ls_weighting_scheme     calc
_refine_ls_weighting_details
                 'calc w=1/[\s^2^(Fo^2^)+(0.0329P)^2^] where P=(Fo^2^+2Fc^2^)/3'
_atom_sites_solution_hydrogens     geom
_atom_sites_solution_primary     direct
_atom_sites_solution_secondary     difmap
_refine_ls_shift/su_max     0.001
_refine_ls_shift/su_mean     0.000
_refine_diff_density_max     0.78
_refine_diff_density_min     -0.66
_refine_ls_extinction_method     none
_refine_ls_extinction_coef     ?
_refine_ls_abs_structure_details     'Flack (1983), 2497 Friedel pairs'
_refine_ls_abs_structure_Flack     -0.035(18)
loop_
    _atom_type_symbol
    _atom_type_description
    _atom_type_scat_dispersion_real
    _atom_type_scat_dispersion_imag
    _atom_type_scat_source
    'C' 'C' 0.0033 0.0016
                         'International Tables Vol C Tables 4.2.6.8 and 6.1.1.4'
    'H' 'H' 0.0000 0.0000
                         'International Tables Vol C Tables 4.2.6.8 and 6.1.1.4'
    'Cl' 'Cl' 0.1484 0.1585
                         'International Tables Vol C Tables 4.2.6.8 and 6.1.1.4'
    'N' 'N' 0.0061 0.0033
                         'International Tables Vol C Tables 4.2.6.8 and 6.1.1.4'
    'S' 'S' 0.1246 0.1234
                         'International Tables Vol C Tables 4.2.6.8 and 6.1.1.4'
    'Sn' 'Sn' -0.6537 1.4246
                         'International Tables Vol C Tables 4.2.6.8 and 6.1.1.4'
_computing_data_collection     'CrysAlis PRO (Oxford Diffraction, 2010)'
_computing_cell_refinement     'CrysAlis PRO (Oxford Diffraction, 2010)'
_computing_data_reduction     'CrysAlis PRO (Oxford Diffraction, 2010)'
_computing_structure_solution     'SHELXS97 (Sheldrick, 2008)'
_computing_structure_refinement     'SHELXL97 (Sheldrick, 2008)'
_computing_molecular_graphics     'ORTEP-3 (Farrugia, 1997)'
_computing_publication_material     'publCIF (Westrip, 2010)'
loop_
    _atom_site_type_symbol
    _atom_site_label
    _atom_site_fract_x
    _atom_site_fract_y
    _atom_site_fract_z
    _atom_site_U_iso_or_equiv
    _atom_site_adp_type
    _atom_site_calc_flag
    _atom_site_refinement_flags
    _atom_site_occupancy
    _atom_site_disorder_assembly
    _atom_site_disorder_group
    Sn Sn 0.25541(2) 0.701510(17) 0.187046(15) 0.02052(7) Uani d . 1 . .
    Cl Cl1 0.25531(12) 0.53028(10) 0.31609(8) 0.0317(2) Uani d . 1 . .
    S S1 0.30831(12) 0.83033(9) 0.35137(8) 0.0254(2) Uani d . 1 . .
    S S2 0.30370(12) 0.94068(9) 0.14035(8) 0.0306(2) Uani d . 1 . .
    N N1 0.3893(3) 1.0614(3) 0.3258(2) 0.0234(6) Uani d . 1 . .
    C C1 0.3381(4) 0.9583(3) 0.2768(3) 0.0238(8) Uani d . 1 . .
    C C2 0.4241(4) 1.0768(3) 0.4447(3) 0.0238(8) Uani d . 1 . .
    H H2A 0.5187 1.1245 0.4670 0.029 Uiso calc R 1 . .
    H H2B 0.4411 0.9952 0.4791 0.029 Uiso calc R 1 . .
    C C3 0.2986(5) 1.1410(4) 0.4836(4) 0.0242(10) Uani d . 1 . .
    C C4 0.2986(6) 1.2679(4) 0.4919(4) 0.0280(11) Uani d . 1 . .
    H H4 0.3768 1.3142 0.4720 0.034 Uiso calc R 1 . .
    C C5 0.1848(6) 1.3273(5) 0.5292(4) 0.0354(12) Uani d . 1 . .
    H H5 0.1847 1.4141 0.5342 0.043 Uiso calc R 1 . .
    C C6 0.0719(7) 1.2598(5) 0.5588(4) 0.0389(13) Uani d . 1 . .
    H H6 -0.0061 1.3007 0.5841 0.047 Uiso calc R 1 . .
    C C7 0.0709(6) 1.1341(6) 0.5523(4) 0.0409(13) Uani d . 1 . .
    H H7 -0.0061 1.0881 0.5740 0.049 Uiso calc R 1 . .
    C C8 0.1841(6) 1.0751(5) 0.5135(4) 0.0325(11) Uani d . 1 . .
    H H8 0.1827 0.9884 0.5074 0.039 Uiso calc R 1 . .
    C C9 0.4247(4) 1.1692(3) 0.2665(3) 0.0295(9) Uani d . 1 . .
    H H9A 0.3846 1.2436 0.2948 0.035 Uiso calc R 1 . .
    H H9B 0.3737 1.1610 0.1899 0.035 Uiso calc R 1 . .
    C C10 0.5930(4) 1.1841(4) 0.2756(3) 0.0268(9) Uani d . 1 . .
    C C11 0.6844(5) 1.0857(4) 0.2644(4) 0.0343(11) Uani d . 1 . .
    H H11 0.6415 1.0061 0.2527 0.041 Uiso calc R 1 . .
    C C12 0.8369(6) 1.1017(5) 0.2698(4) 0.0401(12) Uani d . 1 . .
    H H12 0.8984 1.0328 0.2634 0.048 Uiso calc R 1 . .
    C C13 0.9007(5) 1.2160(6) 0.2844(3) 0.0426(12) Uani d . 1 . .
    H H13 1.0054 1.2268 0.2864 0.051 Uiso calc R 1 . .
    C C14 0.8115(6) 1.3152(5) 0.2963(4) 0.0426(13) Uani d . 1 . .
    H H14 0.8549 1.3947 0.3062 0.051 Uiso calc R 1 . .
    C C15 0.6585(6) 1.2997(4) 0.2939(4) 0.0347(11) Uani d . 1 . .
    H H15 0.5986 1.3680 0.3047 0.042 Uiso calc R 1 . .
    C C16 0.4451(4) 0.6314(3) 0.1240(3) 0.0264(8) Uani d . 1 . .
    C C17 0.4057(5) 0.5006(4) 0.0873(4) 0.0399(11) Uani d . 1 . .
    H H17A 0.3221 0.5014 0.0239 0.060 Uiso calc R 1 . .
    H H17B 0.3754 0.4548 0.1451 0.060 Uiso calc R 1 . .
    H H17C 0.4943 0.4615 0.0694 0.060 Uiso calc R 1 . .
    C C18 0.4710(4) 0.7083(6) 0.0303(3) 0.0384(9) Uani d . 1 . .
    H H18A 0.5510 0.6709 0.0003 0.058 Uiso calc R 1 . .
    H H18B 0.5016 0.7912 0.0553 0.058 Uiso calc R 1 . .
    H H18C 0.3772 0.7122 -0.0252 0.058 Uiso calc R 1 . .
    C C19 0.5852(4) 0.6347(4) 0.2167(3) 0.0345(10) Uani d . 1 . .
    H H19A 0.6711 0.5977 0.1934 0.052 Uiso calc R 1 . .
    H H19B 0.5646 0.5887 0.2778 0.052 Uiso calc R 1 . .
    H H19C 0.6092 0.7198 0.2381 0.052 Uiso calc R 1 . .
    C C20 0.0212(3) 0.6974(5) 0.0950(2) 0.0256(6) Uani d . 1 . .
    C C21 -0.0476(5) 0.5706(4) 0.1105(4) 0.0349(11) Uani d . 1 . .
    H H21A -0.0504 0.5597 0.1861 0.052 Uiso calc R 1 . .
    H H21B 0.0147 0.5061 0.0889 0.052 Uiso calc R 1 . .
    H H21C -0.1506 0.5657 0.0663 0.052 Uiso calc R 1 . .
    C C22 0.0276(4) 0.7156(5) -0.0218(3) 0.0379(10) Uani d . 1 . .
    H H22A -0.0755 0.7231 -0.0655 0.057 Uiso calc R 1 . .
    H H22B 0.0776 0.6451 -0.0464 0.057 Uiso calc R 1 . .
    H H22C 0.0846 0.7902 -0.0288 0.057 Uiso calc R 1 . .
    C C23 -0.0699(5) 0.7973(4) 0.1328(4) 0.0368(11) Uani d . 1 . .
    H H23A -0.0221 0.8767 0.1269 0.055 Uiso calc R 1 . .
    H H23B -0.0737 0.7824 0.2078 0.055 Uiso calc R 1 . .
    H H23C -0.1729 0.7975 0.0883 0.055 Uiso calc R 1 . .
loop_
    _atom_site_aniso_label
    _atom_site_aniso_U_11
    _atom_site_aniso_U_22
    _atom_site_aniso_U_33
    _atom_site_aniso_U_12
    _atom_site_aniso_U_13
    _atom_site_aniso_U_23
    Sn 0.02131(11) 0.01858(11) 0.02188(12) -0.00037(13) 0.00521(8) -0.00032(13)
    Cl1 0.0404(6) 0.0249(5) 0.0314(6) 0.0007(4) 0.0112(5) 0.0098(4)
    S1 0.0309(5) 0.0229(5) 0.0229(5) -0.0029(4) 0.0071(4) -0.0003(4)
    S2 0.0448(6) 0.0238(5) 0.0221(5) -0.0044(4) 0.0052(4) 0.0002(4)
    N1 0.0296(16) 0.0181(14) 0.0230(16) -0.0007(13) 0.0071(13) -0.0008(12)
    C1 0.0210(17) 0.0223(19) 0.027(2) 0.0001(15) 0.0031(15) 0.0009(15)
    C2 0.0272(19) 0.0202(18) 0.0226(19) 0.0006(15) 0.0026(16) -0.0022(15)
    C3 0.029(2) 0.020(2) 0.022(2) -0.0015(19) 0.0013(19) -0.0019(18)
    C4 0.031(3) 0.027(2) 0.025(2) -0.004(2) 0.004(2) 0.000(2)
    C5 0.047(3) 0.027(2) 0.031(3) 0.018(2) 0.005(2) -0.0026(19)
    C6 0.042(3) 0.051(3) 0.026(3) 0.015(3) 0.011(2) -0.004(2)
    C7 0.032(3) 0.059(4) 0.033(3) -0.005(3) 0.010(2) -0.005(3)
    C8 0.039(3) 0.032(2) 0.026(2) 0.000(2) 0.007(2) -0.003(2)
    C9 0.040(2) 0.020(2) 0.027(2) 0.0029(14) 0.0044(17) 0.0019(13)
    C10 0.0390(19) 0.021(2) 0.0202(17) -0.0046(18) 0.0064(14) 0.0024(16)
    C11 0.041(3) 0.023(2) 0.040(3) -0.0027(19) 0.013(2) -0.005(2)
    C12 0.043(3) 0.041(3) 0.038(3) 0.001(2) 0.014(2) -0.008(2)
    C13 0.042(2) 0.059(3) 0.028(2) -0.018(3) 0.0092(17) -0.001(3)
    C14 0.052(3) 0.031(2) 0.044(3) -0.020(2) 0.010(2) -0.002(2)
    C15 0.046(3) 0.023(2) 0.033(3) -0.005(2) 0.005(2) 0.0005(18)
    C16 0.0282(19) 0.0257(19) 0.028(2) 0.0031(16) 0.0110(17) -0.0038(16)
    C17 0.044(3) 0.028(2) 0.049(3) 0.0033(19) 0.015(2) -0.0148(19)
    C18 0.0387(19) 0.049(2) 0.032(2) 0.008(3) 0.0173(16) -0.001(3)
    C19 0.025(2) 0.038(2) 0.042(3) 0.0033(18) 0.0096(18) 0.000(2)
    C20 0.0210(14) 0.0275(16) 0.0262(16) 0.000(2) 0.0010(12) -0.001(2)
    C21 0.029(2) 0.030(2) 0.043(3) -0.0082(19) 0.0025(19) -0.004(2)
    C22 0.0338(19) 0.048(3) 0.031(2) -0.001(2) 0.0042(15) -0.004(2)
    C23 0.028(2) 0.034(3) 0.045(3) 0.0035(19) 0.000(2) -0.001(2)
_geom_special_details
;
All s.u.'s (except the s.u. in the dihedral angle between two l.s. planes) are
estimated using the full covariance matrix. The cell s.u.'s are taken into
account individually in the estimation of s.u.'s in distances, angles and
torsion angles; correlations between s.u.'s in cell parameters are only used
when they are defined by crystal symmetry. An approximate (isotropic)
treatment of cell s.u.'s is used for estimating s.u.'s involving l.s. planes.
;
loop_
    _geom_bond_atom_site_label_1
    _geom_bond_atom_site_label_2
    _geom_bond_site_symmetry_2
    _geom_bond_distance
    _geom_bond_publ_flag
    Sn Cl1 . 2.4942(9) y
    Sn S1 . 2.4857(10) y
    Sn S2 . 2.7366(10) y
    Sn C16 . 2.191(4) y
    Sn C20 . 2.188(3) y
    S1 C1 . 1.746(4) y
    S2 C1 . 1.714(4) y
    N1 C1 . 1.321(5) ?
    N1 C9 . 1.474(5) ?
    N1 C2 . 1.493(4) ?
    C2 C3 . 1.510(6) ?
    C2 H2A . 0.9900 ?
    C2 H2B . 0.9900 ?
    C3 C8 . 1.384(6) ?
    C3 C4 . 1.390(4) ?
    C4 C5 . 1.389(6) ?
    C4 H4 . 0.9500 ?
    C5 C6 . 1.381(8) ?
    C5 H5 . 0.9500 ?
    C6 C7 . 1.376(5) ?
    C6 H6 . 0.9500 ?
    C7 C8 . 1.392(7) ?
    C7 H7 . 0.9500 ?
    C8 H8 . 0.9500 ?
    C9 C10 . 1.512(5) ?
    C9 H9A . 0.9900 ?
    C9 H9B . 0.9900 ?
    C10 C11 . 1.383(6) ?
    C10 C15 . 1.394(6) ?
    C11 C12 . 1.380(7) ?
    C11 H11 . 0.9500 ?
    C12 C13 . 1.372(7) ?
    C12 H12 . 0.9500 ?
    C13 C14 . 1.380(8) ?
    C13 H13 . 0.9500 ?
    C14 C15 . 1.389(8) ?
    C14 H14 . 0.9500 ?
    C15 H15 . 0.9500 ?
    C16 C17 . 1.521(5) ?
    C16 C18 . 1.524(6) ?
    C16 C19 . 1.533(6) ?
    C17 H17A . 0.9800 ?
    C17 H17B . 0.9800 ?
    C17 H17C . 0.9800 ?
    C18 H18A . 0.9800 ?
    C18 H18B . 0.9800 ?
    C18 H18C . 0.9800 ?
    C19 H19A . 0.9800 ?
    C19 H19B . 0.9800 ?
    C19 H19C . 0.9800 ?
    C20 C23 . 1.510(6) ?
    C20 C22 . 1.519(5) ?
    C20 C21 . 1.550(6) ?
    C21 H21A . 0.9800 ?
    C21 H21B . 0.9800 ?
    C21 H21C . 0.9800 ?
    C22 H22A . 0.9800 ?
    C22 H22B . 0.9800 ?
    C22 H22C . 0.9800 ?
    C23 H23A . 0.9800 ?
    C23 H23B . 0.9800 ?
    C23 H23C . 0.9800 ?
loop_
    _geom_angle_atom_site_label_1
    _geom_angle_atom_site_label_2
    _geom_angle_atom_site_label_3
    _geom_angle_site_symmetry_1
    _geom_angle_site_symmetry_3
    _geom_angle
    _geom_angle_publ_flag
    C20 Sn C16 . . 122.78(14) ?
    C20 Sn S1 . . 116.70(11) ?
    C16 Sn S1 . . 119.21(10) ?
    C20 Sn Cl1 . . 101.46(13) ?
    C16 Sn Cl1 . . 95.51(10) ?
    S1 Sn Cl1 . . 83.90(4) ?
    C20 Sn S2 . . 94.87(14) ?
    C16 Sn S2 . . 94.43(10) ?
    S1 Sn S2 . . 68.51(3) ?
    Cl1 Sn S2 . . 152.09(3) ?
    C1 S1 Sn . . 90.91(13) ?
    C1 S2 Sn . . 83.51(12) ?
    C1 N1 C9 . . 122.1(3) ?
    C1 N1 C2 . . 123.5(3) ?
    C9 N1 C2 . . 114.4(3) ?
    N1 C1 S2 . . 122.9(3) ?
    N1 C1 S1 . . 120.3(3) ?
    S2 C1 S1 . . 116.8(2) ?
    N1 C2 C3 . . 112.5(3) ?
    N1 C2 H2A . . 109.1 ?
    C3 C2 H2A . . 109.1 ?
    N1 C2 H2B . . 109.1 ?
    C3 C2 H2B . . 109.1 ?
    H2A C2 H2B . . 107.8 ?
    C8 C3 C4 . . 119.0(5) ?
    C8 C3 C2 . . 120.9(4) ?
    C4 C3 C2 . . 120.1(5) ?
    C5 C4 C3 . . 120.3(5) ?
    C5 C4 H4 . . 119.8 ?
    C3 C4 H4 . . 119.8 ?
    C6 C5 C4 . . 119.7(5) ?
    C6 C5 H5 . . 120.1 ?
    C4 C5 H5 . . 120.1 ?
    C7 C6 C5 . . 120.7(6) ?
    C7 C6 H6 . . 119.6 ?
    C5 C6 H6 . . 119.6 ?
    C6 C7 C8 . . 119.3(6) ?
    C6 C7 H7 . . 120.4 ?
    C8 C7 H7 . . 120.4 ?
    C3 C8 C7 . . 120.9(5) ?
    C3 C8 H8 . . 119.6 ?
    C7 C8 H8 . . 119.6 ?
    N1 C9 C10 . . 112.1(3) ?
    N1 C9 H9A . . 109.2 ?
    C10 C9 H9A . . 109.2 ?
    N1 C9 H9B . . 109.2 ?
    C10 C9 H9B . . 109.2 ?
    H9A C9 H9B . . 107.9 ?
    C11 C10 C15 . . 118.6(4) ?
    C11 C10 C9 . . 121.7(4) ?
    C15 C10 C9 . . 119.7(4) ?
    C12 C11 C10 . . 120.8(4) ?
    C12 C11 H11 . . 119.6 ?
    C10 C11 H11 . . 119.6 ?
    C13 C12 C11 . . 120.6(5) ?
    C13 C12 H12 . . 119.7 ?
    C11 C12 H12 . . 119.7 ?
    C12 C13 C14 . . 119.3(4) ?
    C12 C13 H13 . . 120.3 ?
    C14 C13 H13 . . 120.3 ?
    C13 C14 C15 . . 120.5(4) ?
    C13 C14 H14 . . 119.7 ?
    C15 C14 H14 . . 119.7 ?
    C14 C15 C10 . . 120.0(4) ?
    C14 C15 H15 . . 120.0 ?
    C10 C15 H15 . . 120.0 ?
    C17 C16 C18 . . 110.0(4) ?
    C17 C16 C19 . . 111.0(3) ?
    C18 C16 C19 . . 110.5(3) ?
    C17 C16 Sn . . 107.0(3) ?
    C18 C16 Sn . . 111.5(3) ?
    C19 C16 Sn . . 106.9(2) ?
    C16 C17 H17A . . 109.5 ?
    C16 C17 H17B . . 109.5 ?
    H17A C17 H17B . . 109.5 ?
    C16 C17 H17C . . 109.5 ?
    H17A C17 H17C . . 109.5 ?
    H17B C17 H17C . . 109.5 ?
    C16 C18 H18A . . 109.5 ?
    C16 C18 H18B . . 109.5 ?
    H18A C18 H18B . . 109.5 ?
    C16 C18 H18C . . 109.5 ?
    H18A C18 H18C . . 109.5 ?
    H18B C18 H18C . . 109.5 ?
    C16 C19 H19A . . 109.5 ?
    C16 C19 H19B . . 109.5 ?
    H19A C19 H19B . . 109.5 ?
    C16 C19 H19C . . 109.5 ?
    H19A C19 H19C . . 109.5 ?
    H19B C19 H19C . . 109.5 ?
    C23 C20 C22 . . 111.2(4) ?
    C23 C20 C21 . . 109.9(3) ?
    C22 C20 C21 . . 110.3(4) ?
    C23 C20 Sn . . 110.3(3) ?
    C22 C20 Sn . . 106.5(2) ?
    C21 C20 Sn . . 108.6(3) ?
    C20 C21 H21A . . 109.5 ?
    C20 C21 H21B . . 109.5 ?
    H21A C21 H21B . . 109.5 ?
    C20 C21 H21C . . 109.5 ?
    H21A C21 H21C . . 109.5 ?
    H21B C21 H21C . . 109.5 ?
    C20 C22 H22A . . 109.5 ?
    C20 C22 H22B . . 109.5 ?
    H22A C22 H22B . . 109.5 ?
    C20 C22 H22C . . 109.5 ?
    H22A C22 H22C . . 109.5 ?
    H22B C22 H22C . . 109.5 ?
    C20 C23 H23A . . 109.5 ?
    C20 C23 H23B . . 109.5 ?
    H23A C23 H23B . . 109.5 ?
    C20 C23 H23C . . 109.5 ?
    H23A C23 H23C . . 109.5 ?
    H23B C23 H23C . . 109.5 ?
loop_
    _geom_torsion_atom_site_label_1
    _geom_torsion_atom_site_label_2
    _geom_torsion_atom_site_label_3
    _geom_torsion_atom_site_label_4
    _geom_torsion_site_symmetry_1
    _geom_torsion_site_symmetry_2
    _geom_torsion_site_symmetry_3
    _geom_torsion_site_symmetry_4
    _geom_torsion
    _geom_torsion_publ_flag
    C20 Sn S1 C1 . . . . -87.69(18) ?
    C16 Sn S1 C1 . . . . 79.62(17) ?
    Cl1 Sn S1 C1 . . . . 172.53(12) ?
    S2 Sn S1 C1 . . . . -3.20(12) ?
    C20 Sn S2 C1 . . . . 120.10(15) ?
    C16 Sn S2 C1 . . . . -116.43(16) ?
    S1 Sn S2 C1 . . . . 3.28(12) ?
    Cl1 Sn S2 C1 . . . . -5.82(15) ?
    C9 N1 C1 S2 . . . . -1.6(5) ?
    C2 N1 C1 S2 . . . . -178.1(3) ?
    C9 N1 C1 S1 . . . . 176.3(3) ?
    C2 N1 C1 S1 . . . . -0.2(5) ?
    Sn S2 C1 N1 . . . . 173.1(3) ?
    Sn S2 C1 S1 . . . . -4.87(18) ?
    Sn S1 C1 N1 . . . . -172.7(3) ?
    Sn S1 C1 S2 . . . . 5.3(2) ?
    C1 N1 C2 C3 . . . . -99.7(4) ?
    C9 N1 C2 C3 . . . . 83.5(4) ?
    N1 C2 C3 C8 . . . . 91.7(5) ?
    N1 C2 C3 C4 . . . . -89.6(5) ?
    C8 C3 C4 C5 . . . . -0.3(9) ?
    C2 C3 C4 C5 . . . . -179.0(3) ?
    C3 C4 C5 C6 . . . . 0.5(8) ?
    C4 C5 C6 C7 . . . . 0.2(9) ?
    C5 C6 C7 C8 . . . . -1.1(10) ?
    C4 C3 C8 C7 . . . . -0.6(8) ?
    C2 C3 C8 C7 . . . . 178.1(4) ?
    C6 C7 C8 C3 . . . . 1.3(9) ?
    C1 N1 C9 C10 . . . . -102.5(4) ?
    C2 N1 C9 C10 . . . . 74.3(4) ?
    N1 C9 C10 C11 . . . . 44.6(5) ?
    N1 C9 C10 C15 . . . . -136.6(4) ?
    C15 C10 C11 C12 . . . . -0.7(6) ?
    C9 C10 C11 C12 . . . . 178.1(4) ?
    C10 C11 C12 C13 . . . . -1.3(7) ?
    C11 C12 C13 C14 . . . . 1.5(7) ?
    C12 C13 C14 C15 . . . . 0.2(7) ?
    C13 C14 C15 C10 . . . . -2.3(7) ?
    C11 C10 C15 C14 . . . . 2.5(6) ?
    C9 C10 C15 C14 . . . . -176.3(4) ?
    C20 Sn C16 C17 . . . . -53.6(3) ?
    S1 Sn C16 C17 . . . . 139.9(2) ?
    Cl1 Sn C16 C17 . . . . 53.8(3) ?
    S2 Sn C16 C17 . . . . -152.3(3) ?
    C20 Sn C16 C18 . . . . 66.6(3) ?
    S1 Sn C16 C18 . . . . -99.9(3) ?
    Cl1 Sn C16 C18 . . . . 174.0(3) ?
    S2 Sn C16 C18 . . . . -32.1(3) ?
    C20 Sn C16 C19 . . . . -172.6(3) ?
    S1 Sn C16 C19 . . . . 20.9(3) ?
    Cl1 Sn C16 C19 . . . . -65.1(3) ?
    S2 Sn C16 C19 . . . . 88.7(3) ?
    C16 Sn C20 C23 . . . . -154.4(3) ?
    S1 Sn C20 C23 . . . . 12.4(3) ?
    Cl1 Sn C20 C23 . . . . 101.3(3) ?
    S2 Sn C20 C23 . . . . -55.9(3) ?
    C16 Sn C20 C22 . . . . -33.6(5) ?
    S1 Sn C20 C22 . . . . 133.2(3) ?
    Cl1 Sn C20 C22 . . . . -137.9(4) ?
    S2 Sn C20 C22 . . . . 64.9(4) ?
    C16 Sn C20 C21 . . . . 85.1(3) ?
    S1 Sn C20 C21 . . . . -108.0(3) ?
    Cl1 Sn C20 C21 . . . . -19.2(3) ?
    S2 Sn C20 C21 . . . . -176.4(2) ?
