# Supplementary material for: Di-tert-butyl­chlorido(N,N-dibenzyl­dithio­carbamato)tin(IV)
Source: Acta Crystallogr Sect E Struct Rep Online. 2011 Feb 26;67(Pt 3):m386. doi: 10.1107/S1600536811006866 (PMC3052046; doi:10.1107/S1600536811006866)
Supplement: Supplementary file 2 [file e-67-0m386-Isup2.hkl]

#
# h,k,l, Fc-squared, Fo-squared, sigma(Fo-squared) and status flag
#
data_I
_shelx_title ' 1 in space group P 1 21 1'
_shelx_refln_list_code          4
_shelx_F_calc_maximum      146.38
_exptl_crystal_F_000       552.00
_reflns_d_resolution_high  0.7696
 
loop_
 _symmetry_equiv_pos_as_xyz
 'x, y, z'
 '-x, y+1/2, -z'
 
_cell_length_a     9.0600
_cell_length_b    10.9238
_cell_length_c    12.7845
_cell_angle_alpha  90.000
_cell_angle_beta  102.759
_cell_angle_gamma  90.000
 
_shelx_F_squared_multiplier     1.000
 
loop_
 _refln_index_h
 _refln_index_k
 _refln_index_l
 _refln_F_squared_calc
 _refln_F_squared_meas
 _refln_F_squared_sigma
 _refln_observed_status
   0 -14   0      411.90      374.27     65.36 o
   1 -14   0        0.55       26.19     24.23 o
   1 -13   0      817.80      711.28     50.47 o
   2 -13   0        2.42        0.24     15.73 o
   3 -13   0      533.85      509.45     53.83 o
   4 -13   0        1.76       -3.06     17.81 o
   0 -12   0     1035.11     1197.12    103.27 o
   1 -12   0       16.12       31.87     13.84 o
   2 -12   0     1152.64     1149.79     60.59 o
   3 -12   0       45.03       12.65     24.93 o
   4 -12   0     1274.07     1301.82     66.46 o
   5 -12   0      114.73      114.45     27.37 o
   6 -12   0      706.80      788.00     91.29 o
   1 -11   0     1642.85     1599.26     63.85 o
   2 -11   0       29.32       29.41      9.38 o
   3 -11   0      576.36      568.01     37.62 o
   4 -11   0      111.10       96.68     18.72 o
   5 -11   0     1278.64     1262.21     81.37 o
   6 -11   0       29.39       27.78     24.68 o
   7 -11   0      749.12      764.05     88.84 o
   0 -10   0     1347.92     1319.03     74.07 o
   1 -10   0       51.16       46.08      9.45 o
   2 -10   0      995.00      947.18     48.34 o
   3 -10   0       90.36       99.00     16.53 o
   4 -10   0     1020.70      960.60     54.53 o
   5 -10   0      207.04      171.31     22.55 o
   6 -10   0      634.22      638.20     55.46 o
   7 -10   0       19.05       17.92     17.99 o
   1  -9   0     3942.07     3947.28     96.61 o
   2  -9   0      447.09      403.05     21.57 o
   3  -9   0     1153.37     1192.07     47.11 o
   4  -9   0      658.31      594.46     32.03 o
   5  -9   0      594.40      548.71     31.64 o
   6  -9   0      229.37      253.12     34.04 o
   7  -9   0      235.20      203.03     30.65 o
   8  -9   0      106.90       77.13     22.66 o
   0  -8   0     7264.79     7485.65    222.23 o
   1  -8   0       44.21       47.66      8.12 o
   2  -8   0     3246.93     3317.96     78.86 o
   3  -8   0      509.30      462.71     22.19 o
   4  -8   0     1404.78     1335.07     54.80 o
   5  -8   0      110.10       95.10     15.93 o
   6  -8   0      203.95      229.29     31.13 o
   7  -8   0       95.69       84.08     21.91 o
   8  -8   0      166.04      181.81     32.10 o
   9  -8   0       40.96        2.60     24.33 o
   1  -7   0     6299.38     6454.31    104.25 o
   2  -7   0      515.21      479.35     20.76 o
   3  -7   0     3811.92     3766.45    128.33 o
   4  -7   0     1181.02     1093.53     38.08 o
   5  -7   0     2552.30     2349.85     86.44 o
   6  -7   0      302.02      317.82     35.48 o
   7  -7   0      890.92      874.10     61.32 o
   8  -7   0       73.76      100.15     32.73 o
   9  -7   0      411.69      343.17     59.54 o
   0  -6   0     3242.54     3268.38     87.68 o
   1  -6   0      324.77      317.08     16.83 o
   2  -6   0     2702.01     2640.66     67.69 o
   3  -6   0       32.64       23.67      4.53 o
   4  -6   0     4686.40     4718.15     94.51 o
   5  -6   0      150.23      141.20     16.56 o
   6  -6   0     3086.74     3104.15     96.97 o
   7  -6   0      100.74       89.94     17.59 o
   8  -6   0     2546.71     2587.83    120.24 o
   9  -6   0       89.00       18.36     14.65 o
  10  -6   0      598.30      520.54     83.58 o
   1  -5   0     8107.80     8224.50    157.59 o
   2  -5   0       21.02       19.84      3.09 o
   3  -5   0     2369.67     2139.16     55.64 o
   4  -5   0      169.42      160.06      8.65 o
   5  -5   0     5625.09     5844.01     93.04 o
   6  -5   0       64.66       49.39     17.87 o
   7  -5   0     2408.25     2400.82     92.64 o
   8  -5   0      279.01      224.18     72.46 o
   9  -5   0      867.94      816.24     54.18 o
  10  -5   0      125.52      100.72     25.31 o
   0  -4   0     2266.54     2385.73     61.42 o
   1  -4   0      492.70      490.87     14.45 o
   2  -4   0     1602.90     1531.17     44.37 o
   3  -4   0      328.56      327.97     11.27 o
   4  -4   0     4232.66     4233.68     77.40 o
   5  -4   0      176.14      192.02     17.28 o
   6  -4   0     2257.63     2376.01     67.30 o
   7  -4   0      239.16      209.33     19.29 o
   8  -4   0     2012.69     1946.68     87.45 o
   9  -4   0       18.26       13.83     11.70 o
  10  -4   0      546.29      547.89     68.45 o
  11  -4   0       78.14       46.01     22.56 o
   1  -3   0     1637.91     1719.17     37.62 o
   2  -3   0      767.74      763.27     20.68 o
   3  -3   0      814.08      747.07     38.95 o
   4  -3   0      491.50      491.44     36.17 o
   5  -3   0     3026.32     2855.48     88.92 o
   6  -3   0      237.61      233.00     18.70 o
   7  -3   0     1324.31     1259.18     80.18 o
   8  -3   0       82.73       78.32     13.47 o
   9  -3   0     1283.39     1215.07     95.20 o
  10  -3   0       97.61       76.08     25.29 o
  11  -3   0      249.48      252.09     51.07 o
   0  -2   0    21427.86    22259.74    888.48 o
   1  -2   0     1334.72     1413.96     31.33 o
   2  -2   0      314.49      316.31      8.78 o
   3  -2   0      208.70      198.03     15.56 o
   4  -2   0     3563.79     3502.55     70.94 o
   5  -2   0      709.57      704.40     30.35 o
   6  -2   0     4160.26     4270.81     94.24 o
   7  -2   0      159.58      149.29     17.50 o
   8  -2   0     1192.56     1219.11     61.58 o
   9  -2   0      113.48      100.68     16.70 o
  10  -2   0      676.98      699.90     78.25 o
  11  -2   0       93.40       80.59     29.44 o
   1  -1   0    12817.95    13214.85    560.18 o
   2  -1   0     1953.89     1991.78     32.78 o
   3  -1   0    11305.42    11167.02    259.03 o
   4  -1   0      929.65      873.00     30.71 o
   5  -1   0     3525.17     3528.50     78.14 o
   6  -1   0      673.72      664.67     32.99 o
   7  -1   0     1848.91     1890.48     74.90 o
   8  -1   0       58.34       57.76     11.68 o
   9  -1   0     2022.97     2085.50     77.46 o
  10  -1   0       64.62       54.51     13.99 o
  11  -1   0      326.75      334.54     42.16 o
   1   0   0     1371.53     1434.27     31.20 o
   2   0   0    11446.71    11511.74    364.80 o
   3   0   0     5729.27     6082.63     98.95 o
   4   0   0     4990.05     4771.75    120.61 o
   5   0   0      638.36      584.14     26.09 o
   6   0   0     3070.20     3100.93     74.01 o
   7   0   0      868.66      833.57     37.80 o
   8   0   0       79.41       83.39     11.86 o
   9   0   0      240.60      244.01     21.08 o
  10   0   0      287.21      296.71     38.69 o
  11   0   0        4.84       35.02     15.85 o
   1   1   0    13177.51    14034.22    191.81 o
   2   1   0     1988.66     2035.20     39.71 o
   3   1   0    11214.83    11035.71    192.56 o
   4   1   0      962.90      889.30     30.38 o
   5   1   0     3385.20     3299.87     64.44 o
   6   1   0      676.00      640.48     27.16 o
   7   1   0     1708.41     1720.39     53.46 o
   8   1   0       62.29       66.49     11.91 o
   9   1   0     1966.77     2017.64     77.24 o
  10   1   0       50.63       43.13     15.63 o
  11   1   0      299.66      292.89     33.68 o
   0   2   0    21005.78    24802.53    560.40 o
   1   2   0     1340.25     1420.22     42.77 o
   2   2   0      492.97      511.91     12.71 o
   3   2   0      216.04      202.64     12.87 o
   4   2   0     3579.80     3569.25     74.24 o
   5   2   0      733.15      711.70     27.35 o
   6   2   0     3987.18     4092.07    103.58 o
   7   2   0      145.36      137.43     14.12 o
   8   2   0     1139.69     1164.31     44.38 o
   9   2   0      105.71      137.87     21.60 o
  10   2   0      637.32      687.71     48.55 o
  11   2   0       95.51       77.88     24.78 o
   1   3   0     1639.24     1766.93     36.31 o
   2   3   0      765.46      830.31     19.46 o
   3   3   0      686.89      619.48     25.56 o
   4   3   0      480.93      502.74     29.44 o
   5   3   0     3061.30     3086.98     75.20 o
   6   3   0      223.57      223.60     17.51 o
   7   3   0     1381.85     1402.64     47.75 o
   8   3   0       91.47       95.75     13.39 o
   9   3   0     1271.50     1360.01     73.37 o
  10   3   0       90.97      117.74     22.82 o
  11   3   0      240.26      166.09     33.79 o
   0   4   0     2438.29     2686.21    115.34 o
   1   4   0      487.84      508.23     13.11 o
   2   4   0     1726.22     1693.93     35.35 o
   3   4   0      338.09      376.34     21.02 o
   4   4   0     4274.67     4283.95    191.90 o
   5   4   0      181.15      194.92     18.49 o
   6   4   0     2285.19     2286.99     63.58 o
   7   4   0      223.30      212.36     19.17 o
   8   4   0     2076.06     2152.64     92.80 o
   9   4   0       25.63       41.50     13.78 o
  10   4   0      563.73      546.91     44.70 o
  11   4   0       81.84       66.39     44.38 o
   1   5   0     8206.56     9417.06    192.55 o
   2   5   0       23.53       21.99      4.31 o
   3   5   0     2579.79     2584.10     79.98 o
   4   5   0      178.93      196.50     15.76 o
   5   5   0     5614.99     6053.39    235.08 o
   6   5   0       78.55       79.86     11.60 o
   7   5   0     2426.28     2590.69     66.34 o
   8   5   0      274.45      273.18     29.42 o
   9   5   0      884.55      941.09     56.85 o
  10   5   0      121.52      137.99     25.81 o
   0   6   0     3132.39     3707.63    162.26 o
   1   6   0      320.85      331.71     21.48 o
   2   6   0     2607.94     2796.09     69.34 o
   3   6   0       28.54       28.47      5.71 o
   4   6   0     4687.40     5043.50    131.34 o
   5   6   0      142.66      132.58     14.70 o
   6   6   0     3071.50     3236.40    162.96 o
   7   6   0       96.16       84.01     14.05 o
   8   6   0     2576.04     3113.01    158.48 o
   9   6   0       93.78      119.70     23.13 o
  10   6   0      613.03      834.13    100.41 o
   1   7   0     6060.64     6170.07    250.96 o
   2   7   0      498.66      524.14     28.94 o
   3   7   0     3702.85     4033.96     81.03 o
   4   7   0     1187.42     1223.14     49.65 o
   5   7   0     2541.92     2790.47     92.46 o
   6   7   0      304.51      305.78     24.10 o
   7   7   0      903.31     1001.35     48.36 o
   8   7   0       72.12       45.01     16.32 o
   9   7   0      422.54      417.64     51.39 o
   0   8   0     7153.87     7785.01    108.72 o
   1   8   0       41.26       39.85      6.70 o
   2   8   0     3187.61     3467.19    121.71 o
   3   8   0      500.22      508.66     32.15 o
   4   8   0     1394.19     1527.85     61.04 o
   5   8   0      111.46      123.70     14.89 o
   6   8   0      160.85      200.26     20.49 o
   7   8   0       94.42      115.92     20.29 o
   8   8   0      161.24      199.34     27.83 o
   9   8   0       35.49       36.56     16.63 o
   1   9   0     4124.22     4457.45     89.74 o
   2   9   0      451.50      442.24     25.04 o
   3   9   0     1130.39     1297.66     95.87 o
   4   9   0      658.28      747.69     78.01 o
   5   9   0      621.79      619.54     40.67 o
   6   9   0      238.11      256.82     28.34 o
   7   9   0      202.65      184.97     28.37 o
   8   9   0      112.13      100.00     20.51 o
   0  10   0     1433.73     1535.71    127.77 o
   1  10   0       53.87       54.92     11.83 o
   2  10   0     1119.21     1090.83     54.12 o
   3  10   0       98.57       86.93     17.26 o
   4  10   0     1096.15     1174.63     96.41 o
   5  10   0      220.58      225.75     33.37 o
   6  10   0      616.46      663.96     46.61 o
   7  10   0       23.18       12.10     17.03 o
   8  10   0      616.66      717.03     87.37 o
   1  11   0     1641.23     1659.37     98.73 o
   2  11   0       29.41       34.71     12.58 o
   3  11   0      593.08      660.41     57.03 o
   4  11   0      109.42       78.09     18.15 o
   5  11   0     1326.95     1456.31    105.35 o
   6  11   0       29.95       26.38     22.91 o
   7  11   0      748.36      804.63     95.52 o
   0  12   0     1025.52      997.32    115.76 o
   1  12   0       15.10        7.17     15.07 o
   2  12   0     1094.79     1184.10     88.28 o
   3  12   0       44.69      -11.97     21.96 o
   4  12   0     1251.92     1344.62     70.85 o
   5  12   0      114.00      127.95     23.71 o
   6  12   0      701.36      724.02     89.04 o
   1  13   0      774.93      796.56     76.52 o
   2  13   0        1.84       -3.83     19.35 o
   3  13   0      525.76      538.68     64.92 o
  -1 -14   1      404.68      405.30     69.72 o
   0 -14   1      140.33      102.11     23.73 o
   1 -14   1      357.53      229.15     37.57 o
  -4 -13   1      250.73      196.58     35.46 o
  -3 -13   1      191.69      153.53     49.19 o
  -2 -13   1      765.76      661.04     62.04 o
  -1 -13   1      388.66      438.16     57.19 o
   0 -13   1     1038.63     1019.58     71.10 o
   1 -13   1      219.31      267.61     55.25 o
   2 -13   1      845.38      702.25     61.69 o
   3 -13   1      123.96       65.82     24.28 o
   4 -13   1     1066.67     1279.26    125.36 o
  -6 -12   1       40.52       17.92     19.44 o
  -5 -12   1      634.40      623.97     46.74 o
  -4 -12   1      266.30      217.90     27.03 o
  -3 -12   1     1091.07     1003.77     66.03 o
  -2 -12   1      150.34      127.46     18.67 o
  -1 -12   1      984.76      968.61     55.52 o
   0 -12   1      554.55      548.42     49.38 o
   1 -12   1     1408.76     1484.07     82.14 o
   2 -12   1      220.83      206.48     25.70 o
   3 -12   1     1602.39     1627.96     73.37 o
   4 -12   1       98.50      138.48     30.26 o
   5 -12   1      889.98     1147.91    118.16 o
  -7 -11   1       84.29      100.81     39.46 o
  -6 -11   1     1040.14      940.96    116.12 o
  -5 -11   1       52.86       32.26     13.11 o
  -4 -11   1      789.33      606.20     58.74 o
  -3 -11   1      101.39       84.36     14.28 o
  -2 -11   1      717.19      701.31     37.25 o
  -1 -11   1       67.85       52.68     14.96 o
   0 -11   1      909.89      858.05     46.13 o
   1 -11   1      284.30      293.27     34.58 o
   2 -11   1      775.54      699.06     36.65 o
   3 -11   1      173.87      153.81     18.74 o
   4 -11   1     1214.94     1134.44     51.93 o
   5 -11   1      245.26      225.29     34.10 o
   6 -11   1     1217.64     1296.59     83.60 o
   7 -11   1       40.58        0.90     19.67 o
  -7 -10   1      698.35      784.08     67.47 o
  -6 -10   1      283.76      294.59     37.79 o
  -5 -10   1     1143.31     1148.99     73.28 o
  -4 -10   1      272.70      224.89     20.77 o
  -3 -10   1      966.61      969.13     42.17 o
  -2 -10   1       12.79       15.17      7.57 o
  -1 -10   1      437.78      448.06     31.90 o
   0 -10   1      561.76      524.63     27.88 o
   1 -10   1      783.57      743.98     33.75 o
   2 -10   1      523.07      470.46     27.59 o
   3 -10   1     1319.63     1288.81     64.47 o
   4 -10   1      732.71      653.53     44.89 o
   5 -10   1     1092.37     1011.42     58.75 o
   6 -10   1      242.49      246.73     34.76 o
   7 -10   1      714.64      626.61     72.66 o
  -8  -9   1      186.73      205.57     35.19 o
  -7  -9   1      418.54      431.54     47.78 o
  -6  -9   1      397.87      376.58     41.30 o
  -5  -9   1      799.53      756.00     58.34 o
  -4  -9   1     1682.45     1588.57     61.54 o
  -3  -9   1     1056.62     1020.82     45.37 o
  -2  -9   1     1173.29     1143.98     36.40 o
  -1  -9   1      868.23      834.43     33.51 o
   0  -9   1     1707.69     1808.25     51.24 o
   1  -9   1      919.07      910.86     35.73 o
   2  -9   1     1242.48     1269.91     43.51 o
   3  -9   1      474.64      439.55     23.56 o
   4  -9   1      564.55      517.30     29.67 o
   5  -9   1       16.21        2.40     15.37 o
   6  -9   1      371.16      399.57     42.78 o
   7  -9   1      144.29      165.12     28.09 o
   8  -9   1      505.82      496.05    100.35 o
  -9  -8   1       64.30       23.39     28.06 o
  -8  -8   1      489.74      544.39     52.22 o
  -7  -8   1      342.89      318.93     39.63 o
  -6  -8   1      832.16      834.35     58.75 o
  -5  -8   1      102.89       75.01     16.00 o
  -4  -8   1     2521.96     2591.85     96.91 o
  -3  -8   1      784.89      811.57     34.90 o
  -2  -8   1     1239.54     1180.43     42.47 o
  -1  -8   1     4169.71     4176.19     91.09 o
   0  -8   1      598.13      564.59     25.81 o
   1  -8   1     1682.64     1712.43     47.56 o
   2  -8   1        8.72        6.24      6.77 o
   3  -8   1     2929.89     2913.01     74.14 o
   4  -8   1       67.15       56.66     11.95 o
   5  -8   1     1755.17     1676.06     87.15 o
   6  -8   1       59.35       67.97     19.30 o
   7  -8   1      426.62      475.71     47.32 o
   8  -8   1       85.34       89.90     23.00 o
  -9  -7   1      567.67      493.43     52.16 o
  -8  -7   1      655.50      589.32     53.92 o
  -7  -7   1      544.73      525.74     48.01 o
  -6  -7   1     1041.77      972.55     61.03 o
  -5  -7   1     1117.61     1066.51     43.34 o
  -4  -7   1     5601.34     5638.70    135.79 o
  -3  -7   1      834.02      760.30     44.26 o
  -2  -7   1     5791.13     5986.09     97.56 o
  -1  -7   1       17.63       27.37      5.83 o
   0  -7   1     3297.32     3458.53     67.92 o
   1  -7   1      176.87      163.89     13.40 o
   2  -7   1     3828.30     3945.77     76.46 o
   3  -7   1      245.46      232.15     16.89 o
   4  -7   1     1449.33     1248.54     57.89 o
   5  -7   1      509.86      481.29     40.09 o
   6  -7   1      174.82      175.84     27.00 o
   7  -7   1      110.51       78.85     20.36 o
   8  -7   1      795.09      740.03     61.06 o
   9  -7   1      101.51       74.04     22.59 o
 -10  -6   1      347.12      326.09     42.88 o
  -9  -6   1      728.21      739.82     64.68 o
  -8  -6   1      612.81      469.53     48.62 o
  -7  -6   1     1634.97     1694.93     83.16 o
  -6  -6   1      609.08      620.30     49.79 o
  -5  -6   1     3210.78     3216.71     80.37 o
  -4  -6   1      422.91      367.58     22.77 o
  -3  -6   1     3244.17     3218.02     60.96 o
  -2  -6   1      135.56      140.38      7.65 o
  -1  -6   1     6557.35     6814.55    102.29 o
   0  -6   1      681.16      757.79     25.97 o
   1  -6   1     3799.12     3992.11     97.03 o
   2  -6   1      308.41      295.80     25.03 o
   3  -6   1     3710.23     3827.18     76.35 o
   4  -6   1      787.00      746.59     34.75 o
   5  -6   1     2589.21     2605.54     69.85 o
   6  -6   1       34.19       28.16      9.67 o
   7  -6   1     1656.35     1663.15    126.86 o
   8  -6   1       14.29       48.90     27.40 o
   9  -6   1      979.50     1007.53     73.73 o
 -10  -5   1      712.05      680.00     60.66 o
  -9  -5   1      573.65      587.05     61.54 o
  -8  -5   1     1101.14     1156.95     54.70 o
  -7  -5   1      283.26      268.61     24.33 o
  -6  -5   1     1025.43      958.67     42.97 o
  -5  -5   1      542.41      544.38     20.11 o
  -4  -5   1     2150.54     2103.43     54.89 o
  -3  -5   1      496.45      483.19     20.16 o
  -2  -5   1     5856.70     6217.79    186.86 o
  -1  -5   1     1126.45     1076.02     31.17 o
   0  -5   1     5128.99     5292.55     92.41 o
   1  -5   1      859.35      838.42     26.18 o
   2  -5   1     9532.50     9863.38    219.59 o
   3  -5   1      144.70      128.92      9.81 o
   4  -5   1     6059.38     6146.74    102.31 o
   5  -5   1      370.57      384.50     20.38 o
   6  -5   1     1271.40     1242.96     58.86 o
   7  -5   1       47.18       55.59     14.98 o
   8  -5   1     1726.57     1707.21     81.20 o
   9  -5   1       98.47      114.93     37.62 o
 -11  -4   1      373.99      344.75     60.19 o
 -10  -4   1       75.02       82.39     19.06 o
  -9  -4   1      579.36      504.79     46.23 o
  -8  -4   1      167.94      152.61     24.29 o
  -7  -4   1      272.67      246.99     37.25 o
  -6  -4   1      173.32      166.22     15.08 o
  -5  -4   1     1484.66     1565.85     39.58 o
  -4  -4   1     2363.72     2465.63     46.85 o
  -3  -4   1     2077.38     1976.47     42.87 o
  -2  -4   1     1863.53     1873.50     64.80 o
  -1  -4   1     4865.33     4911.63     81.79 o
   0  -4   1     9562.54    10510.00    132.85 o
   1  -4   1    10551.88    10776.98    187.91 o
   2  -4   1     2382.36     2416.08     98.52 o
   3  -4   1     5631.17     5529.97    141.20 o
   4  -4   1      331.19      315.50     17.12 o
   5  -4   1     2091.36     2060.31     54.09 o
   6  -4   1        2.24        1.28      6.11 o
   7  -4   1     1240.73     1223.34     47.58 o
   8  -4   1       53.36       42.04     14.29 o
   9  -4   1      864.20      880.52     79.92 o
  10  -4   1       44.93       29.37     15.43 o
 -11  -3   1      241.94      202.63     45.76 o
 -10  -3   1      457.60      394.45     39.02 o
  -9  -3   1      846.31      781.93    145.77 o
  -8  -3   1      775.40      770.11     40.08 o
  -7  -3   1      130.13      112.22     14.33 o
  -6  -3   1      738.00      719.62     36.20 o
  -5  -3   1     1181.80     1173.40     59.72 o
  -4  -3   1      139.07      126.35     10.67 o
  -3  -3   1     1150.63     1170.81     57.17 o
  -2  -3   1     2942.37     2864.14     50.24 o
  -1  -3   1     3366.79     3466.53     49.63 o
   0  -3   1     1194.10     1218.48     23.49 o
   1  -3   1     1929.28     2174.04     44.09 o
   2  -3   1     2509.15     2505.79     33.93 o
   3  -3   1     1593.79     1569.11     38.04 o
   4  -3   1     5603.41     5795.85    102.01 o
   5  -3   1     1762.51     1742.45     50.29 o
   6  -3   1     1592.65     1610.62     59.06 o
   7  -3   1       57.26       42.19     10.26 o
   8  -3   1     1421.43     1462.34     67.32 o
   9  -3   1      118.40       70.34     22.93 o
  10  -3   1      566.28      646.98     74.51 o
  11  -3   1       16.21       17.84     20.21 o
 -11  -2   1      212.08      264.78     52.54 o
 -10  -2   1      624.90      618.46     49.60 o
  -9  -2   1     1406.24     1366.02     55.96 o
  -8  -2   1     1102.50     1129.87     49.38 o
  -7  -2   1     1538.63     1561.49     54.44 o
  -6  -2   1     1006.04      985.08     39.03 o
  -5  -2   1     5033.75     5160.99    140.51 o
  -4  -2   1     1245.36     1158.83     45.79 o
  -3  -2   1     6780.93     6779.57    152.78 o
  -2  -2   1      100.35      111.48      7.64 o
  -1  -2   1      792.71      782.38     25.26 o
   0  -2   1      787.99      809.74     14.63 o
   1  -2   1      385.49      375.19      8.94 o
   2  -2   1      316.22      317.20      9.63 o
   3  -2   1     2373.35     2239.68     75.27 o
   4  -2   1     2810.68     2773.16     72.09 o
   5  -2   1     2144.74     2096.04     57.07 o
   6  -2   1      191.06      181.21     17.70 o
   7  -2   1     1743.03     1767.94     82.91 o
   8  -2   1      248.13      257.43     28.37 o
   9  -2   1     1104.82     1119.06     64.67 o
  10  -2   1      132.22      101.86     33.72 o
  11  -2   1      503.49      535.47     75.10 o
 -11  -1   1      170.19      194.67     45.43 o
 -10  -1   1      637.46      660.83     43.41 o
  -9  -1   1      467.92      417.74     26.96 o
  -8  -1   1      922.33      883.67     36.63 o
  -7  -1   1      465.88      441.28     23.98 o
  -6  -1   1     3360.77     3410.48    113.97 o
  -5  -1   1     4106.72     4051.87    106.36 o
  -4  -1   1    10730.96    10754.13    203.78 o
  -3  -1   1     4237.20     4231.15     73.64 o
  -2  -1   1     5905.95     5799.88     87.12 o
  -1  -1   1     2591.03     2572.81     56.72 o
   0  -1   1     8318.11     8199.24    108.77 o
   1  -1   1     5804.10     5847.83     78.33 o
   2  -1   1     6295.43     6047.04    130.22 o
   3  -1   1      174.03      186.32     12.65 o
   4  -1   1     7728.73     7817.03    201.39 o
   5  -1   1      405.16      397.33     27.69 o
   6  -1   1     3120.18     3314.20    106.49 o
   7  -1   1       29.13       21.01     10.86 o
   8  -1   1     1601.53     1571.61     56.78 o
   9  -1   1       43.43       46.21     19.58 o
  10  -1   1      944.97      914.96     53.15 o
  11  -1   1       19.17       33.34     13.78 o
 -11   0   1      218.32      209.05     26.97 o
 -10   0   1      346.14      356.23     32.97 o
  -9   0   1      935.36      891.58     40.21 o
  -8   0   1     1422.29     1376.23     46.91 o
  -7   0   1     1414.14     1377.76     43.92 o
  -6   0   1     2417.93     2419.69     56.30 o
  -5   0   1     5028.19     5102.87    128.64 o
  -4   0   1     4022.69     3917.05     75.46 o
  -3   0   1    12486.07    12805.04    180.09 o
  -2   0   1     2133.89     2088.38     33.64 o
  -1   0   1    14661.99    15023.21    190.77 o
   1   0   1    12959.62    13202.05    211.43 o
   2   0   1    13211.68    14092.43    623.00 o
   3   0   1    15673.94    15414.90    263.32 o
   4   0   1      112.20      118.96     14.60 o
   5   0   1     4298.31     4130.78     83.15 o
   6   0   1      216.90      211.71     17.39 o
   7   0   1     1852.48     1867.22     58.03 o
   8   0   1       31.69       32.78     10.55 o
   9   0   1      895.78      823.27     58.43 o
  10   0   1      117.95      123.34     20.85 o
  11   0   1      320.52      342.30     35.18 o
 -11   1   1      151.54      192.68     27.82 o
 -10   1   1      599.95      621.54     43.92 o
  -9   1   1      483.77      492.26     29.65 o
  -8   1   1      838.97      838.53     36.88 o
  -7   1   1      485.35      477.00     25.73 o
  -6   1   1     3223.52     3120.88     77.00 o
  -5   1   1     4192.83     4159.02     86.29 o
  -4   1   1    10496.51    10845.21    165.73 o
  -3   1   1     4511.40     4632.67     80.73 o
  -2   1   1     6242.87     6353.45    279.50 o
  -1   1   1     2615.11     2920.49     46.39 o
   0   1   1     8561.01     9109.14    162.52 o
   1   1   1     5736.43     6028.24    103.86 o
   2   1   1     6259.03     6646.27    111.71 o
   3   1   1      156.22      162.09     11.54 o
   4   1   1     7716.54     7799.31    125.07 o
   5   1   1      384.71      378.91     21.04 o
   6   1   1     3014.04     2990.88     72.51 o
   7   1   1       24.14       21.49      7.03 o
   8   1   1     1526.28     1522.02     50.91 o
   9   1   1       47.82       54.37     16.80 o
  10   1   1      913.29      964.20     59.13 o
  11   1   1       20.96       22.44     46.64 o
 -11   2   1      187.18      164.16     24.29 o
 -10   2   1      610.90      591.01     44.03 o
  -9   2   1     1365.25     1348.03     52.15 o
  -8   2   1     1143.95     1082.21     43.30 o
  -7   2   1     1452.01     1445.00     47.21 o
  -6   2   1     1103.02     1120.31     43.78 o
  -5   2   1     4989.52     5496.65    124.55 o
  -4   2   1     1343.92     1334.64     44.58 o
  -3   2   1     6926.94     7424.11    214.15 o
  -2   2   1       97.77      129.90      7.28 o
  -1   2   1      718.26      737.98     15.10 o
   0   2   1      775.99      821.58     48.14 o
   1   2   1      290.91      291.01      9.24 o
   2   2   1      290.64      295.54     17.62 o
   3   2   1     2338.77     2410.77     38.74 o
   4   2   1     2767.87     2735.79     71.76 o
   5   2   1     2015.72     2001.51     48.20 o
   6   2   1      186.90      176.71     14.62 o
   7   2   1     1618.99     1643.37     50.17 o
   8   2   1      245.15      216.68     24.39 o
   9   2   1     1074.74     1089.06     57.73 o
  10   2   1      131.89      164.77     27.95 o
  11   2   1      494.25      431.96     50.93 o
 -11   3   1      236.51      217.38     35.49 o
 -10   3   1      443.44      516.31     42.05 o
  -9   3   1      899.96      902.42     52.60 o
  -8   3   1      782.43      802.25     38.19 o
  -7   3   1      165.88      174.04     16.65 o
  -6   3   1      840.03      895.85     39.90 o
  -5   3   1     1164.61     1224.35     43.89 o
  -4   3   1      208.59      170.67     15.34 o
  -3   3   1     1090.22     1114.68     29.26 o
  -2   3   1     2978.67     3248.23     77.96 o
  -1   3   1     3250.60     3783.17     80.07 o
   0   3   1     1143.46     1218.19     30.17 o
   1   3   1     1876.55     1996.92     36.26 o
   2   3   1     2396.86     2629.76     69.97 o
   3   3   1     1615.97     1767.15     36.99 o
   4   3   1     5538.17     5730.49    125.86 o
   5   3   1     1755.62     1816.53     53.97 o
   6   3   1     1558.41     1624.54     47.79 o
   7   3   1       64.97       75.80     11.94 o
   8   3   1     1434.39     1368.24     62.41 o
   9   3   1      116.12      122.90     20.45 o
  10   3   1      556.06      593.84     48.23 o
  11   3   1       17.34       10.66     21.38 o
 -10   4   1       68.97       76.67     16.46 o
  -9   4   1      580.51      613.34     43.76 o
  -8   4   1      188.69      203.97     19.93 o
  -7   4   1      373.07      373.11     25.24 o
  -6   4   1      145.59      138.93     16.02 o
  -5   4   1     1518.49     1601.83     99.22 o
  -4   4   1     2314.65     2397.47    114.92 o
  -3   4   1     2148.35     2297.90     69.10 o
  -2   4   1     1856.46     1936.15     32.14 o
  -1   4   1     5010.63     5602.09     58.04 o
   0   4   1     9585.87    10758.30    321.07 o
   1   4   1    10563.83    11539.71    186.62 o
   2   4   1     2318.62     2562.54     49.70 o
   3   4   1     5710.28     6296.12    189.16 o
   4   4   1      347.98      349.16     22.31 o
   5   4   1     2117.83     2134.95     67.96 o
   6   4   1        4.90        7.82      7.40 o
   7   4   1     1301.22     1289.19     46.75 o
   8   4   1       49.75       39.03     13.21 o
   9   4   1      896.87      917.04     55.37 o
  10   4   1       43.84       70.11     18.37 o
 -10   5   1      741.48      777.79     65.67 o
  -9   5   1      552.52      538.24     55.83 o
  -8   5   1     1085.96     1164.07     55.96 o
  -7   5   1      252.84      253.24     25.84 o
  -6   5   1     1004.22     1056.58     48.86 o
  -5   5   1      530.35      558.90     32.63 o
  -4   5   1     2200.79     2484.95     77.10 o
  -3   5   1      510.84      531.37     24.41 o
  -2   5   1     5828.96     6649.81    146.32 o
  -1   5   1     1143.26     1209.37     23.35 o
   0   5   1     5222.15     5347.94    122.74 o
   1   5   1      915.33      929.74     19.05 o
   2   5   1     9760.00    11082.92    166.70 o
   3   5   1      138.12      130.43      8.01 o
   4   5   1     6167.78     6857.42    142.04 o
   5   5   1      360.27      374.80     20.93 o
   6   5   1     1341.98     1380.07     65.13 o
   7   5   1       40.08       30.17      9.23 o
   8   5   1     1757.51     1927.91     70.65 o
   9   5   1       99.03      160.57     24.98 o
  10   5   1      541.85      567.49     42.47 o
 -10   6   1      358.05      398.22     41.59 o
  -9   6   1      729.94      840.38     56.95 o
  -8   6   1      599.25      670.13     39.25 o
  -7   6   1     1689.71     1821.16     62.65 o
  -6   6   1      519.14      563.88     48.22 o
  -5   6   1     3103.72     3461.85     81.64 o
  -4   6   1      409.99      487.82     38.99 o
  -3   6   1     3133.61     3555.97     96.29 o
  -2   6   1      177.13      186.43     11.15 o
  -1   6   1     6559.61     7457.65     92.83 o
   0   6   1      685.53      728.51     38.14 o
   1   6   1     3656.40     3965.32    108.04 o
   2   6   1      340.65      375.88     13.73 o
   3   6   1     3760.28     3911.21    164.61 o
   4   6   1      820.93      828.73     30.91 o
   5   6   1     2656.69     2782.41    137.76 o
   6   6   1       34.74       21.94      7.78 o
   7   6   1     1701.69     1906.48     78.07 o
   8   6   1       11.31        0.75     12.47 o
   9   6   1      985.99     1077.39     56.69 o
  -9   7   1      573.92      591.88     48.98 o
  -8   7   1      672.36      765.65     51.07 o
  -7   7   1      525.68      589.23     35.90 o
  -6   7   1     1076.99     1102.96     46.55 o
  -5   7   1     1066.62     1115.74     52.80 o
  -4   7   1     5583.77     6236.75    137.32 o
  -3   7   1      779.17      827.99     34.52 o
  -2   7   1     5646.01     6448.64    123.66 o
  -1   7   1       29.69       29.22      6.57 o
   0   7   1     3074.17     3079.69     94.80 o
   1   7   1      182.25      160.58      8.13 o
   2   7   1     3674.58     3702.13     75.05 o
   3   7   1      274.86      291.00     20.29 o
   4   7   1     1378.85     1418.18     48.71 o
   5   7   1      547.93      513.09     27.73 o
   6   7   1      164.07      177.94     21.01 o
   7   7   1      115.71      125.98     20.73 o
   8   7   1      791.55      982.59     59.68 o
   9   7   1       99.40      113.43     29.81 o
  -9   8   1       56.33      102.20     21.29 o
  -8   8   1      494.33      484.82     42.26 o
  -7   8   1      313.25      316.88     27.55 o
  -6   8   1      819.64      890.97     49.29 o
  -5   8   1      110.83      133.01     16.79 o
  -4   8   1     2532.36     2792.92     79.66 o
  -3   8   1      751.90      780.61     40.03 o
  -2   8   1     1233.05     1308.46     85.18 o
  -1   8   1     4067.28     4649.10     83.15 o
   0   8   1      606.01      487.11     39.32 o
   1   8   1     1659.87     1834.27     61.90 o
   2   8   1       16.34       19.20      7.03 o
   3   8   1     2885.36     3093.89    108.47 o
   4   8   1       64.69       73.68     12.46 o
   5   8   1     1698.07     1805.82     61.64 o
   6   8   1       67.77       37.90     13.36 o
   7   8   1      414.26      460.78     40.01 o
   8   8   1       90.78      131.36     24.35 o
   9   8   1      356.28      542.86     78.98 o
  -9   9   1      378.69      401.83     68.64 o
  -8   9   1      164.21      147.37     34.27 o
  -7   9   1      438.68      483.40     44.50 o
  -6   9   1      412.59      425.28     28.42 o
  -5   9   1      823.67      891.34     47.00 o
  -4   9   1     1638.64     1938.51     84.34 o
  -3   9   1     1097.95     1213.57     64.65 o
  -2   9   1     1259.19     1445.76     75.99 o
  -1   9   1      960.57     1061.65     70.44 o
   0   9   1     1905.23     2077.29    106.62 o
   1   9   1      851.39      923.14     35.02 o
   2   9   1     1289.98     1320.94     53.75 o
   3   9   1      433.31      467.45     28.09 o
   4   9   1      553.78      606.67     40.85 o
   5   9   1       17.78       14.27      9.21 o
   6   9   1      358.86      362.78     34.28 o
   7   9   1      133.24      106.79     20.12 o
   8   9   1      479.23      496.25     66.05 o
  -8  10   1      200.18      212.89     35.38 o
  -7  10   1      661.48      692.97     78.66 o
  -6  10   1      314.23      382.74     36.25 o
  -5  10   1     1182.62     1375.99     55.93 o
  -4  10   1      308.97      266.49     29.31 o
  -3  10   1     1056.78     1087.59     67.21 o
  -2  10   1       14.77       17.43     11.99 o
  -1  10   1      496.63      542.34     35.82 o
   0  10   1      567.23      574.82     54.06 o
   1  10   1      937.24      987.05     62.88 o
   2  10   1      496.18      481.85     35.70 o
   3  10   1     1378.66     1492.39     76.48 o
   4  10   1      703.59      734.46     39.08 o
   5  10   1     1090.45     1139.11     67.05 o
   6  10   1      235.43      170.76     34.59 o
   7  10   1      713.08      794.40     64.47 o
  -7  11   1       95.68       71.84     37.29 o
  -6  11   1     1084.05     1090.66     67.76 o
  -5  11   1       45.01       60.06     17.58 o
  -4  11   1      817.38      831.83     54.38 o
  -3  11   1       86.18       68.08     17.65 o
  -2  11   1      741.87      682.17     44.97 o
  -1  11   1       61.66       44.25     18.85 o
   0  11   1      946.03      952.51    103.06 o
   1  11   1      244.14      186.16     34.05 o
   2  11   1      738.41      795.91     69.00 o
   3  11   1      171.22      173.80     24.02 o
   4  11   1     1215.16     1222.29     65.48 o
   5  11   1      248.47      214.14     34.47 o
   6  11   1     1242.61     1222.69    105.83 o
   7  11   1       34.92       54.53     32.27 o
  -6  12   1       39.09       51.64     31.21 o
  -5  12   1      622.77      686.29     51.17 o
  -4  12   1      262.87      253.02     44.96 o
  -3  12   1     1089.98     1206.04    122.01 o
  -2  12   1      141.25      146.26     42.22 o
  -1  12   1      966.03      913.93     97.27 o
   0  12   1      555.87      406.65     51.00 o
   1  12   1     1364.94     1419.86     95.36 o
   2  12   1      209.23      227.44     40.01 o
   3  12   1     1572.19     1762.73    228.23 o
   4  12   1      111.02      136.91     48.96 o
   5  12   1      871.73      934.84     89.46 o
  -3  13   1      191.82      180.67     39.28 o
  -2  13   1      688.43      706.00     71.22 o
  -1  13   1      407.47      382.36     52.89 o
   0  13   1     1032.56     1126.23     88.54 o
   1  13   1      234.23      263.00     45.98 o
   2  13   1      846.50      849.47     81.57 o
   3  13   1      131.63      114.31     37.90 o
  -1 -14   2      239.30      324.72     62.18 o
   0 -14   2       81.79       88.12     33.70 o
  -4 -13   2      495.17      394.17     62.63 o
  -3 -13   2      234.62      276.22     45.35 o
  -2 -13   2      605.01      632.10     60.70 o
  -1 -13   2      239.67      172.49     32.54 o
   0 -13   2     1111.35     1130.62     65.70 o
   1 -13   2      338.51      407.26     45.56 o
   2 -13   2      433.18      411.37     38.85 o
   3 -13   2      679.73      736.51    104.01 o
   4 -13   2      176.08      154.86     52.45 o
  -6 -12   2       91.41       71.43     33.21 o
  -5 -12   2      250.17      191.37     26.62 o
  -4 -12   2       54.96       30.44     11.60 o
  -3 -12   2      279.51      287.67     31.15 o
  -2 -12   2      262.71      220.67     26.74 o
  -1 -12   2      748.17      713.87     53.36 o
   0 -12   2      792.28      824.02     61.37 o
   1 -12   2      716.23      695.59     87.54 o
   2 -12   2     1295.02     1280.17     65.18 o
   3 -12   2      291.26      265.73     40.25 o
   4 -12   2     1003.35     1043.16    139.01 o
   5 -12   2      193.45      151.90     45.53 o
  -7 -11   2      473.90      440.73     70.87 o
  -6 -11   2      224.43      201.41     72.84 o
  -5 -11   2      236.03      262.11     29.90 o
  -4 -11   2      458.99      420.92     39.93 o
  -3 -11   2      608.53      515.62     46.34 o
  -2 -11   2      850.48      836.35     46.20 o
  -1 -11   2      787.28      720.28     38.52 o
   0 -11   2      756.54      724.52     42.74 o
   1 -11   2      511.00      476.84     35.52 o
   2 -11   2      273.46      286.19     44.53 o
   3 -11   2      596.23      571.61     45.26 o
   4 -11   2      327.57      291.03     28.41 o
   5 -11   2      562.63      550.67     50.95 o
   6 -11   2       90.52      121.17     26.94 o
  -7 -10   2      523.09      519.73     53.86 o
  -6 -10   2      383.94      347.60     42.09 o
  -5 -10   2      793.15      817.09     74.19 o
  -4 -10   2      747.03      693.54     56.24 o
  -3 -10   2      766.95      735.16     36.61 o
  -2 -10   2      822.16      777.68     44.82 o
  -1 -10   2      751.76      665.75     41.19 o
   0 -10   2      756.65      697.65     39.70 o
   1 -10   2     1132.50     1098.16     42.19 o
   2 -10   2     1284.59     1255.65     45.91 o
   3 -10   2      594.75      563.13     28.23 o
   4 -10   2      344.29      291.56     23.57 o
   5 -10   2      177.82      184.10     30.07 o
   6 -10   2      268.56      234.78     34.48 o
   7 -10   2      285.65      265.06     38.18 o
  -8  -9   2      645.06      648.71     90.00 o
  -7  -9   2      158.95      201.44     38.99 o
  -6  -9   2      948.78     1043.59    100.43 o
  -5  -9   2       55.66       54.32     13.74 o
  -4  -9   2      719.43      717.33     45.46 o
  -3  -9   2      288.30      254.46     24.83 o
  -2  -9   2     1460.26     1331.79     47.23 o
  -1  -9   2     1342.09     1343.34     52.80 o
   0  -9   2     2561.58     2603.85     68.87 o
   1  -9   2      866.22      853.26     34.69 o
   2  -9   2      927.55      875.07     36.17 o
   3  -9   2      720.33      745.07     31.02 o
   4  -9   2     1446.75     1367.00     57.27 o
   5  -9   2      288.58      299.67     35.04 o
   6  -9   2      605.58      543.36     49.24 o
   7  -9   2      278.75      242.96     36.07 o
   8  -9   2      185.12      150.01     39.83 o
  -9  -8   2      633.64      664.59     97.71 o
  -8  -8   2       24.39       40.66     24.57 o
  -7  -8   2      947.33      942.96    123.70 o
  -6  -8   2      168.09      154.50     25.74 o
  -5  -8   2     2608.81     2385.30    105.25 o
  -4  -8   2      334.76      282.22     24.00 o
  -3  -8   2     4843.29     4681.98    105.93 o
  -2  -8   2     1991.41     1960.51     51.33 o
  -1  -8   2     1999.36     1960.14     49.81 o
   0  -8   2     2036.85     2054.20     52.24 o
   1  -8   2     1098.05     1127.34     37.95 o
   2  -8   2     1369.87     1364.42     43.71 o
   3  -8   2      761.08      696.83     31.71 o
   4  -8   2      571.06      593.82     34.68 o
   5  -8   2       84.22       95.88     20.50 o
   6  -8   2      693.09      627.88     52.00 o
   7  -8   2      444.42      455.63     46.93 o
   8  -8   2      274.63      279.52     40.21 o
 -10  -7   2      403.59      367.21     72.48 o
  -9  -7   2       37.85        3.93     28.29 o
  -8  -7   2     1225.02     1254.11     85.06 o
  -7  -7   2      961.02      935.25     64.09 o
  -6  -7   2     1245.29     1300.54     52.70 o
  -5  -7   2     1479.93     1419.30     60.69 o
  -4  -7   2      534.52      451.61     20.65 o
  -3  -7   2     1927.12     1822.12     71.67 o
  -2  -7   2      366.79      365.26     16.91 o
  -1  -7   2     3582.26     3513.35     73.22 o
   0  -7   2      552.61      548.50     23.58 o
   1  -7   2     1054.89      961.71     32.74 o
   2  -7   2      324.44      294.27     21.54 o
   3  -7   2     1238.15     1190.41     39.63 o
   4  -7   2     1284.09     1228.25     48.59 o
   5  -7   2      328.87      294.56     31.82 o
   6  -7   2      712.69      656.15     51.14 o
   7  -7   2      516.63      468.41     46.01 o
   8  -7   2      479.95      410.25     45.56 o
   9  -7   2      409.93      387.57     51.78 o
 -10  -6   2      105.85      111.27     26.96 o
  -9  -6   2      944.33      817.68     97.73 o
  -8  -6   2      584.50      610.95     40.38 o
  -7  -6   2     1253.56     1228.77     53.96 o
  -6  -6   2     3250.25     3337.79     88.98 o
  -5  -6   2     1540.98     1635.01     68.05 o
  -4  -6   2     2954.42     2723.07     81.37 o
  -3  -6   2      878.81      896.26     52.07 o
  -2  -6   2     3777.29     3776.03    118.38 o
  -1  -6   2      248.05      243.72     14.06 o
   0  -6   2     2576.37     2688.87     54.19 o
   1  -6   2      593.50      573.81     23.30 o
   2  -6   2     1582.42     1548.45     52.85 o
   3  -6   2      646.40      627.52     19.72 o
   4  -6   2     1563.59     1529.67     50.94 o
   5  -6   2      340.69      340.11     26.89 o
   6  -6   2     1609.96     1574.32    119.43 o
   7  -6   2      289.67      291.16     54.35 o
   8  -6   2      653.97      574.85     79.91 o
   9  -6   2      136.52      120.92     49.66 o
 -10  -5   2      423.89      410.67     37.87 o
  -9  -5   2      405.29      356.46     32.15 o
  -8  -5   2      788.85      811.11     45.39 o
  -7  -5   2     1176.76     1115.13     50.20 o
  -6  -5   2      778.56      750.76     38.14 o
  -5  -5   2     1162.63     1167.20     31.91 o
  -4  -5   2     1880.95     1751.76     58.36 o
  -3  -5   2     1316.04     1197.27     32.31 o
  -2  -5   2     2294.06     2416.69     89.89 o
  -1  -5   2      680.64      639.12     22.80 o
   0  -5   2     3065.24     3041.62     62.43 o
   1  -5   2     1375.72     1233.53     37.68 o
   2  -5   2     1888.24     1725.10     57.29 o
   3  -5   2     4323.17     4229.68     78.59 o
   4  -5   2     1033.20      980.37     32.71 o
   5  -5   2     3243.50     3252.60     73.29 o
   6  -5   2      450.86      411.53     60.43 o
   7  -5   2     2979.10     3119.15    145.22 o
   8  -5   2      324.13      241.27     48.53 o
 -11  -4   2      237.81      275.26     55.15 o
 -10  -4   2      200.09      179.98     25.04 o
  -9  -4   2      316.40      263.45     27.46 o
  -8  -4   2       48.36       15.66     12.29 o
  -7  -4   2      874.52      864.59     37.67 o
  -6  -4   2      460.89      445.67     24.47 o
  -5  -4   2     2486.68     2544.77     80.81 o
  -4  -4   2      357.46      331.91     24.75 o
  -3  -4   2     1678.26     1476.69     37.38 o
  -2  -4   2      598.56      561.84     18.96 o
  -1  -4   2    11749.21    12711.34    323.44 o
   0  -4   2     1908.09     1928.79     29.31 o
   1  -4   2     8926.07     8879.97    135.40 o
   2  -4   2     5481.72     5520.04     98.75 o
   3  -4   2     2542.24     2390.33     44.37 o
   4  -4   2     4294.70     4181.40     82.23 o
   5  -4   2     2484.94     2465.68     62.73 o
   6  -4   2     3016.05     2976.88     76.26 o
   7  -4   2      178.29      163.97     18.11 o
   8  -4   2     1180.58     1315.64     94.12 o
   9  -4   2       57.32       77.30     25.66 o
 -11  -3   2       76.48       14.14     39.52 o
 -10  -3   2      684.68      645.96     37.99 o
  -9  -3   2      190.44      192.89     23.39 o
  -8  -3   2     1204.66     1168.84     43.17 o
  -7  -3   2     1037.29      994.43     36.63 o
  -6  -3   2     1672.33     1652.78     45.12 o
  -5  -3   2      425.75      432.61     25.12 o
  -4  -3   2     7956.27     8028.74    203.00 o
  -3  -3   2     1024.28      977.31     32.53 o
  -2  -3   2     7617.66     7824.17    193.42 o
  -1  -3   2      512.60      519.56     21.41 o
   0  -3   2     6918.63     7275.50    113.34 o
   1  -3   2     1248.89     1272.78     27.01 o
   2  -3   2     6201.28     5958.08     88.47 o
   3  -3   2     2094.64     2083.00     45.31 o
   4  -3   2     2252.03     2165.65     73.50 o
   5  -3   2     2231.26     2242.84     60.21 o
   6  -3   2      664.41      627.22     32.65 o
   7  -3   2     2611.55     2631.56    142.15 o
   8  -3   2      615.73      647.44     45.00 o
   9  -3   2      312.80      353.80     54.36 o
  10  -3   2       84.08      122.17     35.05 o
 -11  -2   2      573.91      600.17     54.96 o
 -10  -2   2       75.97       90.21     21.34 o
  -9  -2   2     1566.05     1624.29     48.74 o
  -8  -2   2      708.19      667.17     31.98 o
  -7  -2   2     2329.09     2380.21     68.64 o
  -6  -2   2     2082.85     1980.29     73.95 o
  -5  -2   2     1805.71     1680.48     62.18 o
  -4  -2   2      607.08      574.00     20.65 o
  -3  -2   2      705.84      583.38     18.32 o
  -2  -2   2     3983.51     3824.52     83.63 o
  -1  -2   2     5203.76     5472.82    144.61 o
   0  -2   2     1586.08     1606.95     28.16 o
   1  -2   2     1384.21     1349.74     23.43 o
   2  -2   2     1081.40     1041.58     19.37 o
   3  -2   2     3233.76     3019.52     45.38 o
   4  -2   2      732.63      672.76     28.13 o
   5  -2   2     3623.39     3590.03     82.36 o
   6  -2   2     2078.03     2110.79    110.96 o
   7  -2   2      783.76      798.77     47.43 o
   8  -2   2      692.86      694.89     48.43 o
   9  -2   2      734.49      744.22     53.89 o
  10  -2   2      412.02      440.10     64.67 o
 -11  -1   2      182.93      155.43     42.18 o
 -10  -1   2      988.26      978.68     44.13 o
  -9  -1   2      106.25      128.66     15.78 o
  -8  -1   2     1173.75     1199.54     42.77 o
  -7  -1   2      386.76      392.67     22.59 o
  -6  -1   2     3196.84     3208.17     77.50 o
  -5  -1   2     2922.37     2829.10     83.37 o
  -4  -1   2     4522.30     4319.60    101.08 o
  -3  -1   2     6702.96     6456.10     87.44 o
  -2  -1   2     3559.38     3713.59     73.90 o
  -1  -1   2    13712.93    13905.07    152.28 o
   0  -1   2    10520.57    10051.09    106.33 o
   1  -1   2    20961.29    21750.83    334.92 o
   2  -1   2     1290.92     1223.25     32.95 o
   3  -1   2     5290.23     5238.14    112.48 o
   4  -1   2      347.05      316.04     36.70 o
   5  -1   2      447.74      382.93     44.84 o
   6  -1   2      535.99      525.76     36.07 o
   7  -1   2     1164.86     1218.93     60.94 o
   8  -1   2      373.51      412.42     38.06 o
   9  -1   2      290.31      279.66     34.87 o
  10  -1   2       87.34       75.68     49.07 o
  11  -1   2      464.76      400.62     49.79 o
 -11   0   2      215.99      270.90     36.25 o
 -10   0   2      174.97      170.21     23.52 o
  -9   0   2      534.72      557.94     31.49 o
  -8   0   2      956.77      922.68     37.82 o
  -7   0   2     1218.90     1211.12     47.18 o
  -6   0   2     1272.84     1181.09     37.05 o
  -5   0   2     1625.68     1580.07     39.92 o
  -4   0   2     1085.33      973.25     27.20 o
  -3   0   2     4609.28     4496.09     58.42 o
  -2   0   2    12540.59    12314.96    148.88 o
  -1   0   2    10419.46    10395.81    139.48 o
   0   0   2     8892.34     8777.84    174.40 o
   1   0   2       86.34       72.66      8.52 o
   2   0   2     8483.67     8434.50    222.14 o
   3   0   2      210.75      193.15     17.19 o
   4   0   2      343.43      272.27     18.50 o
   5   0   2      549.28      519.17     23.87 o
   6   0   2     2632.83     2600.86     65.79 o
   7   0   2      101.26       92.29     12.72 o
   8   0   2     1096.02     1031.43     61.89 o
   9   0   2      271.54      314.06     37.27 o
  10   0   2      671.77      664.29     54.84 o
  11   0   2       66.62       81.87     22.09 o
 -11   1   2      170.26      136.81     21.21 o
 -10   1   2      986.25     1001.96     45.96 o
  -9   1   2       82.79      104.09     14.62 o
  -8   1   2     1184.02     1140.22     43.48 o
  -7   1   2      370.54      353.46     25.30 o
  -6   1   2     3171.38     3149.11    120.21 o
  -5   1   2     2766.34     2739.99     66.35 o
  -4   1   2     4672.84     4741.27    105.49 o
  -3   1   2     6666.34     6709.53    131.85 o
  -2   1   2     4029.86     4320.81     98.24 o
  -1   1   2    13974.92    14029.69    148.83 o
   0   1   2    10380.76    10454.74    155.54 o
   1   1   2    20886.07    21953.14    349.16 o
   2   1   2     1329.07     1239.99     58.82 o
   3   1   2     5202.99     5320.83    102.24 o
   4   1   2      414.27      390.32     16.49 o
   5   1   2      444.28      383.06     20.50 o
   6   1   2      554.45      470.55     25.49 o
   7   1   2     1126.99     1080.82     44.27 o
   8   1   2      396.01      404.76     39.54 o
   9   1   2      272.25      316.12     48.22 o
  10   1   2       98.12      151.41     42.34 o
  11   1   2      471.87      548.28     64.60 o
 -11   2   2      586.74      677.37     49.25 o
 -10   2   2       66.70       74.07     19.54 o
  -9   2   2     1589.73     1682.37     58.31 o
  -8   2   2      675.75      642.36     33.06 o
  -7   2   2     2375.73     2536.98     74.52 o
  -6   2   2     2118.50     2144.42     71.29 o
  -5   2   2     1866.00     1774.99     52.71 o
  -4   2   2      674.80      639.45     33.40 o
  -3   2   2      717.54      629.15     54.62 o
  -2   2   2     3942.76     4054.47     62.35 o
  -1   2   2     5209.89     5431.12    114.48 o
   0   2   2     1476.03     1458.96     25.39 o
   1   2   2     1495.86     1520.10     29.86 o
   2   2   2     1009.76     1045.32     35.36 o
   3   2   2     3246.95     3146.38     63.82 o
   4   2   2      627.08      602.62     19.51 o
   5   2   2     3617.50     3668.75     78.14 o
   6   2   2     1980.79     2076.52     58.44 o
   7   2   2      844.92      823.91     34.49 o
   8   2   2      674.18      716.19     44.69 o
   9   2   2      761.84      778.79     49.70 o
  10   2   2      409.07      467.45     41.59 o
 -11   3   2       64.43       68.79     22.27 o
 -10   3   2      708.50      794.11     51.18 o
  -9   3   2      184.74      200.06     20.52 o
  -8   3   2     1271.17     1245.53     55.24 o
  -7   3   2     1110.99     1155.04     49.94 o
  -6   3   2     1679.05     1674.15     67.25 o
  -5   3   2      499.74      501.93     33.39 o
  -4   3   2     7835.89     8363.82    172.51 o
  -3   3   2     1100.84     1209.70     37.15 o
  -2   3   2     7590.96     8245.82    245.59 o
  -1   3   2      630.60      639.50     13.24 o
   0   3   2     6648.26     7268.93    143.47 o
   1   3   2     1097.61     1155.73     20.67 o
   2   3   2     6100.89     6569.98    107.38 o
   3   3   2     1963.47     2054.31     57.62 o
   4   3   2     2264.33     2271.93     66.18 o
   5   3   2     2188.91     2268.40     53.84 o
   6   3   2      684.17      631.25     28.52 o
   7   3   2     2561.39     2601.20     84.70 o
   8   3   2      645.21      667.65     44.47 o
   9   3   2      312.46      313.18     45.86 o
  10   3   2       95.61       87.75     21.84 o
 -11   4   2      242.21      243.88     53.10 o
 -10   4   2      214.65      250.32     36.46 o
  -9   4   2      288.28      303.93     30.29 o
  -8   4   2       70.34       65.92     16.33 o
  -7   4   2      829.15      869.03    107.85 o
  -6   4   2      467.29      460.47     53.50 o
  -5   4   2     2481.71     2573.04     85.21 o
  -4   4   2      432.54      475.69     28.21 o
  -3   4   2     1655.85     1700.86     35.27 o
  -2   4   2      683.36      732.23     22.25 o
  -1   4   2    11550.06    12912.08    129.16 o
   0   4   2     1865.96     2050.23     44.30 o
   1   4   2     8942.98     9650.08    102.67 o
   2   4   2     5601.75     6249.38     83.68 o
   3   4   2     2492.14     2629.17     84.75 o
   4   4   2     4328.26     4390.94    176.43 o
   5   4   2     2404.91     2430.03     76.70 o
   6   4   2     3001.69     3191.60     82.24 o
   7   4   2      198.03      221.26     24.13 o
   8   4   2     1214.16     1244.55     61.87 o
   9   4   2       50.92       28.28     18.28 o
  10   4   2      281.80      314.34     35.20 o
 -10   5   2      360.04      389.79     46.66 o
  -9   5   2      390.40      398.67     35.11 o
  -8   5   2      731.16      797.07     46.53 o
  -7   5   2     1169.18     1177.36     64.45 o
  -6   5   2      755.46      821.22     82.76 o
  -5   5   2     1119.13     1228.83     52.65 o
  -4   5   2     1851.31     2179.49     64.39 o
  -3   5   2     1201.75     1251.58     35.65 o
  -2   5   2     2396.77     2781.68     59.65 o
  -1   5   2      762.23      824.46     20.93 o
   0   5   2     3184.08     3489.27     82.85 o
   1   5   2     1496.01     1436.76     27.12 o
   2   5   2     1907.55     2070.50     37.36 o
   3   5   2     4450.03     4963.33     84.98 o
   4   5   2      998.71     1070.85     30.17 o
   5   5   2     3344.88     3578.84     85.44 o
   6   5   2      394.45      399.33     23.14 o
   7   5   2     2993.37     3233.29    113.36 o
   8   5   2      303.67      316.32     29.05 o
   9   5   2      575.47      622.52     42.27 o
  10   5   2       30.98      -31.88     26.37 o
 -10   6   2      107.91      170.35     27.43 o
  -9   6   2      922.41     1024.69     62.42 o
  -8   6   2      610.40      645.26     46.62 o
  -7   6   2     1206.31     1310.29     75.37 o
  -6   6   2     3167.47     3585.57    103.33 o
  -5   6   2     1552.51     1659.15     53.76 o
  -4   6   2     2823.99     3229.10     85.05 o
  -3   6   2      984.45     1162.89     36.62 o
  -2   6   2     3820.71     4325.11    109.61 o
  -1   6   2      277.13      283.25     14.27 o
   0   6   2     2506.14     2628.17     63.61 o
   1   6   2      677.26      689.59     20.14 o
   2   6   2     1613.28     1666.93     39.73 o
   3   6   2      728.36      803.13     24.23 o
   4   6   2     1667.23     1778.37     49.41 o
   5   6   2      295.73      282.87     29.46 o
   6   6   2     1663.04     1724.12     61.05 o
   7   6   2      274.76      318.05     27.81 o
   8   6   2      662.30      702.05     44.01 o
   9   6   2      118.46      136.08     21.87 o
 -10   7   2      411.90      554.70     81.30 o
  -9   7   2       28.16       23.69     15.63 o
  -8   7   2     1263.60     1295.90     57.24 o
  -7   7   2      964.66     1000.17     69.74 o
  -6   7   2     1270.39     1373.43     80.76 o
  -5   7   2     1486.29     1668.39     56.14 o
  -4   7   2      512.67      501.12     28.30 o
  -3   7   2     1868.36     2098.29     79.03 o
  -2   7   2      359.80      391.10     20.65 o
  -1   7   2     3518.11     3751.93     64.99 o
   0   7   2      555.63      545.18     31.71 o
   1   7   2      988.78      964.46     26.94 o
   2   7   2      391.60      424.01     17.04 o
   3   7   2     1153.33     1208.51     48.70 o
   4   7   2     1324.75     1362.14     48.90 o
   5   7   2      328.42      340.61     29.49 o
   6   7   2      707.58      675.04     43.75 o
   7   7   2      523.91      575.92     45.41 o
   8   7   2      482.97      484.92     37.25 o
   9   7   2      383.01      397.15     42.07 o
  -9   8   2      637.44      739.63     54.52 o
  -8   8   2       18.97       10.91     12.52 o
  -7   8   2      997.73     1063.79     60.00 o
  -6   8   2      159.74      145.28     20.51 o
  -5   8   2     2705.86     3116.07     82.93 o
  -4   8   2      345.53      368.78     25.55 o
  -3   8   2     4768.90     5342.10    157.77 o
  -2   8   2     2031.08     2263.91     82.10 o
  -1   8   2     1966.36     2168.78     45.89 o
   0   8   2     1973.62     2069.12     48.10 o
   1   8   2     1150.29     1254.35     36.82 o
   2   8   2     1360.01     1477.40     50.50 o
   3   8   2      746.08      784.91     43.54 o
   4   8   2      529.18      530.36     38.28 o
   5   8   2      105.85      106.27     15.71 o
   6   8   2      640.41      703.74     46.09 o
   7   8   2      464.75      546.95     44.55 o
   8   8   2      270.51      266.46     33.73 o
  -9   9   2        5.52       47.14     31.60 o
  -8   9   2      635.06      675.37     60.32 o
  -7   9   2      149.27      142.44     29.48 o
  -6   9   2      957.14      977.53     80.38 o
  -5   9   2       49.46       53.77     11.58 o
  -4   9   2      755.19      882.93     48.19 o
  -3   9   2      339.39      388.85     28.79 o
  -2   9   2     1457.73     1453.46     96.46 o
  -1   9   2     1346.84     1393.38     80.41 o
   0   9   2     2503.59     2671.63     77.92 o
   1   9   2      915.94      941.01     45.83 o
   2   9   2      943.56      938.58     53.13 o
   3   9   2      701.54      815.97     39.07 o
   4   9   2     1439.99     1490.12     55.24 o
   5   9   2      282.70      275.25     24.55 o
   6   9   2      602.97      647.01     46.59 o
   7   9   2      292.27      315.02     34.70 o
   8   9   2      199.12      257.40     38.63 o
  -8  10   2       32.09       53.57     24.68 o
  -7  10   2      520.25      580.30     40.02 o
  -6  10   2      406.49      444.68     45.38 o
  -5  10   2      812.91      714.59     80.75 o
  -4  10   2      788.95      816.02     67.05 o
  -3  10   2      691.33      751.98     63.25 o
  -2  10   2      869.22      914.58     68.61 o
  -1  10   2      718.86      704.15     60.24 o
   0  10   2      772.46      762.78     62.85 o
   1  10   2     1137.46     1181.38     54.81 o
   2  10   2     1309.03     1403.85     50.40 o
   3  10   2      555.56      583.17     33.71 o
   4  10   2      343.43      313.63     26.01 o
   5  10   2      170.39      167.35     20.26 o
   6  10   2      272.28      303.20     32.29 o
   7  10   2      273.15      278.96     35.77 o
  -7  11   2      492.69      598.84     82.11 o
  -6  11   2      221.67      223.48     31.98 o
  -5  11   2      261.05      288.45     55.85 o
  -4  11   2      434.54      455.67     43.96 o
  -3  11   2      665.13      661.57     63.11 o
  -2  11   2      783.75      771.36     66.26 o
  -1  11   2      788.91      779.60     66.67 o
   0  11   2      705.68      701.53     82.35 o
   1  11   2      498.77      471.75     57.22 o
   2  11   2      260.43      309.61     44.45 o
   3  11   2      575.53      531.47     41.46 o
   4  11   2      319.38      364.84     37.62 o
   5  11   2      549.28      611.14     48.20 o
   6  11   2       87.71       42.05     17.71 o
  -6  12   2       82.22      122.08     37.80 o
  -5  12   2      245.13      256.20     33.48 o
  -4  12   2       55.64       72.66     19.33 o
  -3  12   2      295.32      333.47     56.08 o
  -2  12   2      269.91      362.58     48.67 o
  -1  12   2      731.62      710.94     66.42 o
   0  12   2      779.28      717.35     66.81 o
   1  12   2      703.72      615.96    111.75 o
   2  12   2     1281.87     1368.71     94.83 o
   3  12   2      302.53      283.08     69.29 o
   4  12   2      961.59     1017.65     63.00 o
   5  12   2      197.78      209.99     39.06 o
  -3  13   2      201.53      196.86     41.36 o
  -2  13   2      634.15      715.23     82.38 o
  -1  13   2      208.86      237.19     42.55 o
   0  13   2     1190.06     1140.94     90.41 o
   1  13   2      342.97      396.32     52.87 o
   2  13   2      456.01      556.65    101.96 o
   3  13   2      705.38      807.90    105.48 o
  -4 -13   3       55.65       47.23     20.54 o
  -3 -13   3      629.58      620.37     49.03 o
  -2 -13   3      113.46      123.70     27.79 o
  -1 -13   3     1285.87     1256.71    175.99 o
   0 -13   3       98.55       87.77     25.52 o
   1 -13   3     1004.37      956.20     69.17 o
   2 -13   3      290.41      245.92     34.67 o
   3 -13   3      632.31      535.49     64.55 o
  -6 -12   3      338.06      328.36     62.97 o
  -5 -12   3       31.52       25.51     21.25 o
  -4 -12   3      599.48      543.84     66.31 o
  -3 -12   3       12.50       27.83     14.05 o
  -2 -12   3     1059.38     1010.76     76.52 o
  -1 -12   3       81.13       57.46     15.74 o
   0 -12   3      829.35      851.62     53.13 o
   1 -12   3      348.54      374.18     43.15 o
   2 -12   3      527.14      544.87     52.17 o
   3 -12   3      636.82      682.68     59.57 o
   4 -12   3      278.20      236.11     53.30 o
   5 -12   3      342.66      341.80     67.63 o
  -7 -11   3      242.74      264.53     54.97 o
  -6 -11   3       88.47       73.97     25.28 o
  -5 -11   3      811.33      752.05     67.62 o
  -4 -11   3      210.26      178.95     24.67 o
  -3 -11   3     1311.70     1258.38     73.04 o
  -2 -11   3      471.58      466.62     37.98 o
  -1 -11   3      979.27      983.61     45.01 o
   0 -11   3      328.90      352.66     30.14 o
   1 -11   3      896.41      863.80     48.53 o
   2 -11   3      363.82      361.40     32.12 o
   3 -11   3      741.99      671.97     49.14 o
   4 -11   3      360.23      387.22     43.56 o
   5 -11   3      227.09      220.48     34.98 o
   6 -11   3      193.34      184.56     31.20 o
  -7 -10   3      102.41       85.88     45.13 o
  -6 -10   3     1570.99     1562.86    242.40 o
  -5 -10   3      237.33      251.39     46.19 o
  -4 -10   3     1384.44     1305.16     92.73 o
  -3 -10   3      469.95      408.27     34.07 o
  -2 -10   3     1191.97     1134.02     45.84 o
  -1 -10   3      179.10      172.87     18.35 o
   0 -10   3      909.35      913.05     46.60 o
   1 -10   3       93.25       72.24     17.16 o
   2 -10   3     1004.65     1032.88     70.59 o
   3 -10   3      415.27      413.29     24.23 o
   4 -10   3      583.43      498.66     36.49 o
   5 -10   3      149.26      147.44     37.65 o
   6 -10   3      427.81      391.30     44.80 o
   7 -10   3      156.18      159.64     41.46 o
  -8  -9   3        8.95       27.85     19.44 o
  -7  -9   3     1326.63     1357.54    141.24 o
  -6  -9   3       60.10       53.62     18.81 o
  -5  -9   3     1625.08     1675.69    115.99 o
  -4  -9   3        7.42        5.11      9.07 o
  -3  -9   3     2041.84     1981.91     70.45 o
  -2  -9   3       10.80       10.41      7.52 o
  -1  -9   3     2169.36     2066.46     92.54 o
   0  -9   3       23.78       17.71      8.27 o
   1  -9   3     2054.89     2043.44     56.45 o
   2  -9   3      226.26      200.40     17.82 o
   3  -9   3     2931.04     2986.78     74.21 o
   4  -9   3      574.71      567.03     44.84 o
   5  -9   3     1403.49     1467.38     96.74 o
   6  -9   3      680.86      614.90     54.03 o
   7  -9   3      934.25      821.79     91.84 o
   8  -9   3      331.80      284.91     55.06 o
  -9  -8   3        5.32        4.55     15.78 o
  -8  -8   3     1196.06     1212.50     98.36 o
  -7  -8   3       53.36       45.87     31.67 o
  -6  -8   3     1200.41     1298.76     96.67 o
  -5  -8   3      162.19      175.34     28.71 o
  -4  -8   3     1530.70     1349.25     58.40 o
  -3  -8   3      397.75      345.24     22.42 o
  -2  -8   3     2656.64     2626.88     65.37 o
  -1  -8   3      321.42      268.53     15.54 o
   0  -8   3     1228.77     1190.49     37.90 o
   1  -8   3       10.57        6.80      5.37 o
   2  -8   3     2434.83     2515.19     62.88 o
   3  -8   3       38.58       38.88      7.68 o
   4  -8   3     2559.92     2548.69     76.53 o
   5  -8   3      270.33      225.55     29.75 o
   6  -8   3     1392.18     1284.48     76.50 o
   7  -8   3      270.22      324.81     52.58 o
   8  -8   3      723.01      648.49     60.64 o
 -10  -7   3       44.26      -25.86     29.91 o
  -9  -7   3      742.20      738.02     63.83 o
  -8  -7   3       23.90       17.74     14.50 o
  -7  -7   3     1844.61     1981.24     95.01 o
  -6  -7   3      355.51      342.23     27.96 o
  -5  -7   3     1582.00     1457.01     48.34 o
  -4  -7   3      133.43      131.64     11.52 o
  -3  -7   3     1416.41     1299.90     45.93 o
  -2  -7   3      462.97      430.15     20.32 o
  -1  -7   3     1884.21     1980.81     42.64 o
   0  -7   3      342.12      314.69     17.48 o
   1  -7   3      923.72      968.94     33.41 o
   2  -7   3      305.35      271.25     21.06 o
   3  -7   3     1179.94     1129.62     39.35 o
   4  -7   3      212.59      197.49     18.84 o
   5  -7   3      771.39      678.40     77.64 o
   6  -7   3      260.38      193.42     43.44 o
   7  -7   3     1259.74     1228.40    119.77 o
   8  -7   3      321.22      182.73     52.40 o
 -10  -6   3      641.70      683.02     63.13 o
  -9  -6   3       54.94       37.21     17.31 o
  -8  -6   3     1651.63     1613.85     67.31 o
  -7  -6   3      214.97      180.63     20.91 o
  -6  -6   3     1356.79     1366.21     54.24 o
  -5  -6   3      736.01      753.33     37.40 o
  -4  -6   3      944.97      829.31     33.12 o
  -3  -6   3     2383.61     2117.69     48.50 o
  -2  -6   3     2988.63     3023.60     83.85 o
  -1  -6   3     1785.54     1772.50     58.48 o
   0  -6   3      269.39      234.44     13.83 o
   1  -6   3      602.67      543.89     26.01 o
   2  -6   3      876.70      880.99     48.36 o
   3  -6   3      686.60      651.00     22.40 o
   4  -6   3      947.11      972.63     35.26 o
   5  -6   3      201.81      190.79     42.02 o
   6  -6   3      137.22      141.74     36.72 o
   7  -6   3       65.45       53.04     22.72 o
   8  -6   3      557.08      359.47     66.98 o
 -11  -5   3      575.02      508.66     80.61 o
 -10  -5   3       84.94       41.52     19.75 o
  -9  -5   3      722.14      670.78     45.00 o
  -8  -5   3       30.52       10.84     11.39 o
  -7  -5   3      340.08      367.89     28.98 o
  -6  -5   3       32.93       34.71     10.78 o
  -5  -5   3     2512.67     2518.31     70.71 o
  -4  -5   3      215.04      209.56     11.00 o
  -3  -5   3     3221.37     3103.63     47.26 o
  -2  -5   3     1793.48     2022.89     65.71 o
  -1  -5   3     4622.17     4856.66     90.18 o
   0  -5   3      862.05      804.65     21.81 o
   1  -5   3     8756.04     8866.54    142.05 o
   2  -5   3     2545.35     2421.99    112.75 o
   3  -5   3     2754.24     2721.72     47.35 o
   4  -5   3     1959.16     1868.01     41.96 o
   5  -5   3      371.01      354.23     22.05 o
   6  -5   3      413.87      402.43     25.79 o
   7  -5   3      493.64      492.21     82.69 o
 -11  -4   3      111.48       85.13     18.66 o
 -10  -4   3      219.85      252.54     28.80 o
  -9  -4   3        2.57       -1.05     10.59 o
  -8  -4   3      843.07      791.49     50.54 o
  -7  -4   3      121.04      118.71     13.64 o
  -6  -4   3     1948.72     1905.13     62.17 o
  -5  -4   3      553.44      497.87     28.95 o
  -4  -4   3     3465.58     3482.33    128.25 o
  -3  -4   3      240.71      247.76     12.17 o
  -2  -4   3    17285.49    17397.87    210.10 o
  -1  -4   3      549.53      575.38     17.77 o
   0  -4   3     8840.99     8835.54    112.07 o
   1  -4   3     2819.63     2840.61     47.95 o
   2  -4   3     7613.37     7402.75    107.83 o
   3  -4   3     3838.23     3720.22     55.68 o
   4  -4   3     3221.45     3045.73     69.21 o
   5  -4   3     1227.15     1149.26     41.81 o
   6  -4   3      677.82      678.34     37.85 o
   7  -4   3      759.67      781.34     45.87 o
   8  -4   3      650.90      655.04     66.70 o
   9  -4   3      230.88      196.45     39.69 o
 -11  -3   3      657.39      627.01     45.31 o
 -10  -3   3        2.79        3.89     10.77 o
  -9  -3   3     1255.69     1294.73     59.71 o
  -8  -3   3       25.10       13.30      5.86 o
  -7  -3   3     1757.83     1810.46     66.84 o
  -6  -3   3      307.01      278.32     25.35 o
  -5  -3   3     4452.82     4241.81     87.31 o
  -4  -3   3      983.12      911.01     41.87 o
  -3  -3   3    12345.66    12735.26    483.95 o
  -2  -3   3     2771.44     2752.99    140.06 o
  -1  -3   3    13041.24    13821.25    431.04 o
   0  -3   3     1033.70      986.00     28.87 o
   1  -3   3    12514.12    12304.29    155.57 o
   2  -3   3     1937.95     1914.09     35.23 o
   3  -3   3     6156.50     5974.75     83.33 o
   4  -3   3      775.96      709.47     35.95 o
   5  -3   3     2202.46     2074.19     59.56 o
   6  -3   3      465.90      393.41     30.57 o
   7  -3   3      985.07     1018.27     54.28 o
   8  -3   3      243.64      270.62     30.24 o
   9  -3   3      337.40      401.63     56.88 o
  10  -3   3      156.35      179.93     41.88 o
 -11  -2   3        6.51       34.16     20.22 o
 -10  -2   3     1340.01     1312.27     97.68 o
  -9  -2   3      156.06      147.54     15.14 o
  -8  -2   3     2513.14     2530.19     58.34 o
  -7  -2   3      124.73      135.65     13.89 o
  -6  -2   3     4430.78     4404.94     81.29 o
  -5  -2   3      316.45      280.92     15.83 o
  -4  -2   3     6146.30     5993.78     76.32 o
  -3  -2   3      570.48      551.75     26.04 o
  -2  -2   3     7763.60     8077.12    155.60 o
  -1  -2   3      661.14      670.76     22.99 o
   0  -2   3     4798.88     4768.12     94.10 o
   1  -2   3      699.21      609.82     17.69 o
   2  -2   3     6397.75     6231.40    105.37 o
   3  -2   3     1459.20     1424.30     42.85 o
   4  -2   3     2680.93     2516.38     61.27 o
   5  -2   3      786.50      778.93     40.61 o
   6  -2   3     2359.69     2334.49    171.49 o
   7  -2   3      402.81      427.32     36.30 o
   8  -2   3      943.74      902.14     56.15 o
   9  -2   3      183.05      149.04     24.78 o
  10  -2   3      408.74      456.48     66.97 o
 -11  -1   3      594.70      599.96     43.93 o
 -10  -1   3       16.41       13.50      9.97 o
  -9  -1   3     1766.27     1775.82     56.47 o
  -8  -1   3      363.67      338.99     22.70 o
  -7  -1   3     3650.60     3645.52     76.22 o
  -6  -1   3      585.24      596.49     29.23 o
  -5  -1   3     2445.73     2387.85     50.63 o
  -4  -1   3     3034.30     3121.51     47.78 o
  -3  -1   3     4871.65     4796.65     85.44 o
  -2  -1   3     1786.44     1820.18     66.96 o
  -1  -1   3      460.21      448.13     12.58 o
   0  -1   3     2717.58     2786.64     50.82 o
   1  -1   3      480.82      516.03     14.16 o
   2  -1   3     3628.99     3599.24    115.56 o
   3  -1   3     4132.66     3923.74     96.15 o
   4  -1   3      239.64      214.78     20.61 o
   5  -1   3     2104.81     1944.46    112.37 o
   6  -1   3      586.63      553.24     38.42 o
   7  -1   3     1656.45     1639.31     78.42 o
   8  -1   3      682.39      656.87     49.25 o
   9  -1   3      918.43      915.51     62.88 o
  10  -1   3      252.64      249.52     34.11 o
 -11   0   3       47.73       38.53     37.12 o
 -10   0   3     1045.02     1026.64     45.70 o
  -9   0   3       78.18       74.83     12.68 o
  -8   0   3      149.48      141.84     17.33 o
  -7   0   3      176.37      184.14     15.38 o
  -6   0   3      959.01      864.23     30.89 o
  -5   0   3      529.22      486.87     20.75 o
  -4   0   3     5229.79     5317.22     81.15 o
  -3   0   3     1448.44     1421.24     24.15 o
  -2   0   3       96.74       91.69      5.74 o
  -1   0   3      182.19      173.81      8.01 o
   0   0   3     4032.85     3912.69     54.24 o
   1   0   3      454.38      465.09     16.87 o
   2   0   3    10027.08    10116.24    267.46 o
   3   0   3     1043.11     1037.56     43.04 o
   4   0   3     1764.15     1652.55     69.37 o
   5   0   3     1568.96     1554.91     39.47 o
   6   0   3     2877.63     2836.71     90.78 o
   7   0   3      976.79      948.72     56.03 o
   8   0   3      325.32      305.61     37.46 o
   9   0   3      869.72      917.04     64.21 o
  10   0   3       54.63       66.74     21.25 o
 -11   1   3      605.88      664.85     65.54 o
 -10   1   3       17.66       11.67      9.39 o
  -9   1   3     1783.27     1834.03     93.12 o
  -8   1   3      360.61      309.97     26.13 o
  -7   1   3     3651.47     3683.63    103.63 o
  -6   1   3      564.39      600.66     30.66 o
  -5   1   3     2515.60     2432.79    111.06 o
  -4   1   3     3010.93     3170.97     63.62 o
  -3   1   3     5105.63     5119.30     71.19 o
  -2   1   3     1762.59     1841.96     33.59 o
  -1   1   3      562.84      527.86     11.64 o
   0   1   3     2639.13     2652.27     47.22 o
   1   1   3      641.76      642.67     26.21 o
   2   1   3     3563.88     3689.65    126.88 o
   3   1   3     4251.18     4232.38    148.27 o
   4   1   3      210.02      182.73     11.36 o
   5   1   3     2237.60     2116.26     56.56 o
   6   1   3      599.89      608.31     27.92 o
   7   1   3     1697.04     1696.13     78.49 o
   8   1   3      709.48      631.87     50.11 o
   9   1   3      926.87      919.65     65.34 o
  10   1   3      266.79      267.83     30.89 o
 -11   2   3        6.63        9.30     15.02 o
 -10   2   3     1353.13     1375.89     64.39 o
  -9   2   3      152.73      131.55     25.56 o
  -8   2   3     2659.67     2619.10     80.92 o
  -7   2   3      129.66      110.04     19.43 o
  -6   2   3     4588.84     4499.47    169.77 o
  -5   2   3      329.94      297.19     24.89 o
  -4   2   3     5998.78     6118.77    134.80 o
  -3   2   3      524.31      505.05     27.82 o
  -2   2   3     7918.87     8312.90     94.82 o
  -1   2   3      710.42      661.04     12.64 o
   0   2   3     4673.23     4645.54    166.29 o
   1   2   3      677.89      670.12     30.56 o
   2   2   3     6384.17     6623.47    194.38 o
   3   2   3     1387.89     1530.77     78.91 o
   4   2   3     2808.26     2426.30    282.78 o
   5   2   3      776.55      752.65     21.54 o
   6   2   3     2413.77     2351.87     61.15 o
   7   2   3      391.28      377.17     37.63 o
   8   2   3      998.28     1043.60     55.27 o
   9   2   3      188.11      189.99     24.76 o
  10   2   3      428.93      467.42     61.18 o
 -11   3   3      683.88      679.18     60.78 o
 -10   3   3        2.63        3.94     13.07 o
  -9   3   3     1308.96     1295.86     72.41 o
  -8   3   3       26.12       37.98     13.70 o
  -7   3   3     1885.01     1892.01     78.86 o
  -6   3   3      326.70      292.41     27.58 o
  -5   3   3     4473.29     4439.25    116.77 o
  -4   3   3     1022.85     1013.45     70.65 o
  -3   3   3    12279.88    13095.62    313.03 o
  -2   3   3     2779.44     3063.25     55.57 o
  -1   3   3    12630.50    13058.65    235.87 o
   0   3   3     1001.72     1019.52     21.63 o
   1   3   3    12359.11    12792.66    164.26 o
   2   3   3     1907.02     2011.68     53.07 o
   3   3   3     6140.75     7373.02    761.14 o
   4   3   3      733.01      683.58     29.66 o
   5   3   3     2176.54     2114.55     51.55 o
   6   3   3      415.75      374.96     29.36 o
   7   3   3     1001.33      998.33     51.26 o
   8   3   3      240.42      246.42     27.92 o
   9   3   3      351.77      381.88     51.88 o
  10   3   3      158.46      164.88     26.87 o
 -11   4   3      110.62      112.08     34.41 o
 -10   4   3      202.87      222.21     34.41 o
  -9   4   3        3.02        2.19     12.68 o
  -8   4   3      831.50      820.87     54.91 o
  -7   4   3      125.58      125.38     21.53 o
  -6   4   3     1937.51     1964.97     90.79 o
  -5   4   3      568.46      583.50     32.78 o
  -4   4   3     3393.80     3691.27     61.33 o
  -3   4   3      263.21      290.13     12.18 o
  -2   4   3    17223.11    19542.69    239.77 o
  -1   4   3      610.01      627.07     16.36 o
   0   4   3     8550.29     8904.66    276.02 o
   1   4   3     2801.13     3002.06     67.33 o
   2   4   3     7545.21     7961.61    171.32 o
   3   4   3     3823.93     4353.65     94.76 o
   4   4   3     3161.97     3303.71    115.22 o
   5   4   3     1249.72     1335.71     34.72 o
   6   4   3      637.61      631.00     39.07 o
   7   4   3      740.01      719.06     44.54 o
   8   4   3      624.76      618.59     44.35 o
   9   4   3      235.75      243.06     42.23 o
  10   4   3      202.17      213.00     39.89 o
 -10   5   3       84.19       83.80     24.73 o
  -9   5   3      619.07      721.45     55.69 o
  -8   5   3       26.17       15.73     16.86 o
  -7   5   3      293.75      314.74     28.26 o
  -6   5   3       25.56       26.33     10.29 o
  -5   5   3     2346.09     2468.26     85.95 o
  -4   5   3      188.93      194.94     12.07 o
  -3   5   3     3214.52     3348.57     87.64 o
  -2   5   3     1755.37     1946.57     47.23 o
  -1   5   3     4835.05     5403.02     75.23 o
   0   5   3      889.50      888.35     34.85 o
   1   5   3     8715.73     9500.22    134.39 o
   2   5   3     2602.57     2725.87     68.27 o
   3   5   3     2795.85     3076.43    114.24 o
   4   5   3     1987.27     2268.38     72.61 o
   5   5   3      337.65      323.60     22.08 o
   6   5   3      445.67      422.77     29.89 o
   7   5   3      462.97      438.70     32.23 o
   8   5   3      262.55      289.02     28.31 o
   9   5   3       82.75       74.93     17.20 o
 -10   6   3      634.65      667.05     53.42 o
  -9   6   3       57.06       24.82     13.67 o
  -8   6   3     1611.40     1833.34     95.12 o
  -7   6   3      212.27      205.69     24.43 o
  -6   6   3     1255.54     1288.69     56.90 o
  -5   6   3      724.40      775.05     36.91 o
  -4   6   3     1002.40     1107.38     34.54 o
  -3   6   3     2356.28     2510.15     45.42 o
  -2   6   3     3123.00     3365.27     68.75 o
  -1   6   3     1779.75     1858.10     40.08 o
   0   6   3      395.62      362.70     18.85 o
   1   6   3      614.38      590.68     20.33 o
   2   6   3      967.48      998.52     34.89 o
   3   6   3      706.76      749.95     32.69 o
   4   6   3      959.96      991.58     39.43 o
   5   6   3      247.07      270.23     19.30 o
   6   6   3      137.18      124.34     17.02 o
   7   6   3       76.31       65.11     13.80 o
   8   6   3      506.92      519.73     38.50 o
   9   6   3      103.21       76.61     17.41 o
 -10   7   3       43.56       17.77     23.59 o
  -9   7   3      755.39      781.98     46.94 o
  -8   7   3       20.13       -2.54     16.74 o
  -7   7   3     1911.32     1996.52     83.15 o
  -6   7   3      372.07      353.52     30.86 o
  -5   7   3     1539.35     1609.59     58.61 o
  -4   7   3      118.47      110.05     13.35 o
  -3   7   3     1486.47     1631.90     49.17 o
  -2   7   3      435.58      420.76     16.27 o
  -1   7   3     2041.10     2303.07     47.46 o
   0   7   3      368.85      353.00     19.06 o
   1   7   3      941.50     1004.67     34.15 o
   2   7   3      299.51      323.74     20.00 o
   3   7   3     1209.02     1296.13     57.36 o
   4   7   3      210.76      216.86     17.46 o
   5   7   3      812.21      880.49     42.69 o
   6   7   3      261.20      270.18     25.64 o
   7   7   3     1249.48     1354.69     60.01 o
   8   7   3      299.12      291.35     33.66 o
  -9   8   3        5.70       -3.99     16.75 o
  -8   8   3     1214.09     1318.83     78.66 o
  -7   8   3       51.61       39.42     17.26 o
  -6   8   3     1234.48     1341.64     55.92 o
  -5   8   3      169.80      164.71     18.44 o
  -4   8   3     1576.47     1687.39     55.24 o
  -3   8   3      413.90      423.43     25.44 o
  -2   8   3     2693.15     3042.19     74.18 o
  -1   8   3      294.94      293.99     14.62 o
   0   8   3     1247.62     1244.97     38.41 o
   1   8   3       19.81       15.65      6.95 o
   2   8   3     2437.97     2786.14     66.24 o
   3   8   3       34.83       42.61      9.41 o
   4   8   3     2511.90     2826.77    104.65 o
   5   8   3      222.47      216.31     25.27 o
   6   8   3     1443.57     1553.93     90.50 o
   7   8   3      259.55      277.53     32.59 o
   8   8   3      750.32      791.12     56.34 o
  -9   9   3      586.87      651.72     82.85 o
  -8   9   3       10.25      -11.94     15.69 o
  -7   9   3     1294.30     1351.03     82.14 o
  -6   9   3       57.58       53.73     13.93 o
  -5   9   3     1611.15     1724.57     60.87 o
  -4   9   3        5.93      -18.95     12.63 o
  -3   9   3     2069.16     2219.07     90.45 o
  -2   9   3        6.21      -16.34     17.90 o
  -1   9   3     2139.35     2214.37    104.00 o
   0   9   3       21.49       15.51      9.35 o
   1   9   3     2037.64     2266.67     75.64 o
   2   9   3      202.10      212.90     24.08 o
   3   9   3     2893.00     3051.12     96.55 o
   4   9   3      574.64      621.32     43.07 o
   5   9   3     1438.25     1518.77     60.52 o
   6   9   3      689.19      641.25     46.92 o
   7   9   3      938.51     1031.05     62.84 o
   8   9   3      337.49      437.31     70.06 o
  -8  10   3      828.54      780.18    123.12 o
  -7  10   3      102.76       86.21     32.62 o
  -6  10   3     1549.97     1516.36     77.44 o
  -5  10   3      241.09      188.59     27.43 o
  -4  10   3     1305.86     1393.19     86.55 o
  -3  10   3      478.28      428.95     88.76 o
  -2  10   3     1125.93     1168.70     78.60 o
  -1  10   3      153.40      137.69     28.86 o
   0  10   3      845.23      910.33     68.10 o
   1  10   3      102.30      100.41     15.97 o
   2  10   3      962.52      973.17     52.45 o
   3  10   3      419.37      411.35     32.22 o
   4  10   3      548.96      554.07     35.33 o
   5  10   3      137.63      118.92     20.14 o
   6  10   3      435.03      477.43     43.29 o
   7  10   3      165.54      221.44     36.50 o
  -7  11   3      273.96      265.39     36.38 o
  -6  11   3       96.35       84.04     50.33 o
  -5  11   3      787.07      837.59    119.02 o
  -4  11   3      220.55      215.91     68.70 o
  -3  11   3     1296.65     1408.43     92.00 o
  -2  11   3      467.90      509.84     54.12 o
  -1  11   3      926.14      889.14     89.91 o
   0  11   3      344.56      357.99     44.51 o
   1  11   3      820.19      858.77     70.04 o
   2  11   3      361.95      324.01     45.10 o
   3  11   3      685.87      682.84     47.60 o
   4  11   3      339.94      312.18     38.66 o
   5  11   3      226.39      246.03     31.51 o
   6  11   3      196.35      192.97     31.93 o
  -6  12   3      354.88      351.10     62.44 o
  -5  12   3       30.05       80.20     23.22 o
  -4  12   3      638.27      725.73     70.53 o
  -3  12   3       17.58        1.98     21.88 o
  -2  12   3     1055.32     1218.46     89.31 o
  -1  12   3       87.54       56.90     28.44 o
   0  12   3      819.49      878.65     93.47 o
   1  12   3      354.17      332.46     45.09 o
   2  12   3      510.92      668.03     67.13 o
   3  12   3      626.72      611.34     64.47 o
   4  12   3      267.72      274.51     42.47 o
   5  12   3      335.70      317.48     54.42 o
  -4  13   3       49.08        5.55     32.95 o
  -3  13   3      674.26      611.00     64.17 o
  -2  13   3      103.65       98.26     26.67 o
  -1  13   3     1345.88     1314.30    120.91 o
   0  13   3      101.01      102.60     28.82 o
   1  13   3     1032.89     1081.83     87.65 o
   2  13   3      302.79      289.67     45.04 o
   3  13   3      670.25      759.54    102.82 o
  -4 -13   4      283.62      296.38     57.29 o
  -3 -13   4      154.33      174.41     26.12 o
  -2 -13   4      520.04      370.23     45.92 o
  -1 -13   4      103.26       88.39     21.85 o
   0 -13   4      840.00      877.86     73.08 o
   1 -13   4        3.49      -12.44     17.79 o
   2 -13   4      730.12      799.47    114.98 o
   3 -13   4       28.97       36.07     24.64 o
  -5 -12   4      423.61      406.80     51.12 o
  -4 -12   4       87.05      118.69     22.42 o
  -3 -12   4      863.60      918.17     85.80 o
  -2 -12   4      121.61      117.93     20.94 o
  -1 -12   4      830.04      771.88     60.99 o
   0 -12   4       11.09        5.36     11.57 o
   1 -12   4      630.34      618.07     44.00 o
   2 -12   4       10.99       18.57     14.93 o
   3 -12   4      346.36      272.36     73.11 o
   4 -12   4       12.95       13.71     20.44 o
  -6 -11   4      763.41      858.73    103.92 o
  -5 -11   4      261.28      253.42     29.94 o
  -4 -11   4      995.69      818.17     65.83 o
  -3 -11   4       16.92        5.57     17.00 o
  -2 -11   4     1437.92     1303.31     94.35 o
  -1 -11   4      233.94      196.07     19.98 o
   0 -11   4      690.34      645.30     37.45 o
   1 -11   4      301.09      276.71     28.58 o
   2 -11   4      448.25      453.91     38.16 o
   3 -11   4       62.59       64.96     14.13 o
   4 -11   4      282.37      259.77     35.76 o
   5 -11   4       56.48       36.83     22.03 o
  -7 -10   4     1051.83     1178.25    189.71 o
  -6 -10   4      122.30      151.30     32.35 o
  -5 -10   4     1585.92     1420.28     85.31 o
  -4 -10   4        9.21       13.36     11.73 o
  -3 -10   4     1537.54     1324.66     78.43 o
  -2 -10   4       63.03       76.15     15.23 o
  -1 -10   4     2929.75     2875.72    108.85 o
   0 -10   4      313.56      313.69     24.72 o
   1 -10   4     1486.49     1411.01     61.26 o
   2 -10   4      379.15      343.30     30.83 o
   3 -10   4      802.04      779.89     47.30 o
   4 -10   4       27.90       44.59     15.22 o
   5 -10   4      425.84      444.65     44.96 o
   6 -10   4        1.98       -7.83     13.94 o
   7 -10   4      398.19      330.05     55.48 o
  -8  -9   4      858.63      930.74     72.85 o
  -7  -9   4       50.90       80.46     24.59 o
  -6  -9   4     1007.79     1093.93    104.70 o
  -5  -9   4        0.24       -6.99     13.41 o
  -4  -9   4     1713.86     1674.12     99.24 o
  -3  -9   4      134.87      120.82     20.03 o
  -2  -9   4     3739.51     3805.04    110.97 o
  -1  -9   4       23.63       28.41      8.89 o
   0  -9   4     2808.41     2753.03     72.95 o
   1  -9   4      500.51      486.75     33.31 o
   2  -9   4     3475.13     3641.85     82.62 o
   3  -9   4       75.42       62.78     12.96 o
   4  -9   4     1939.01     1885.24     85.94 o
   5  -9   4      168.68      160.88     28.17 o
   6  -9   4      748.88      737.73     58.65 o
   7  -9   4       83.60       71.38     24.23 o
  -9  -8   4      346.23      360.56     46.31 o
  -8  -8   4       18.43      -17.45     48.83 o
  -7  -8   4      999.84     1045.29     70.68 o
  -6  -8   4       24.85       10.00     11.06 o
  -5  -8   4     1178.19     1178.55     69.18 o
  -4  -8   4      134.57      125.93     19.60 o
  -3  -8   4      309.34      293.51     22.73 o
  -2  -8   4      271.75      248.73     18.89 o
  -1  -8   4     2926.15     2955.50     71.64 o
   0  -8   4      234.72      203.40     13.96 o
   1  -8   4     3020.91     3063.35     68.79 o
   2  -8   4      166.82      162.06     17.53 o
   3  -8   4     3570.98     3556.31     80.04 o
   4  -8   4       17.49       16.06     11.20 o
   5  -8   4     3785.10     3821.59    132.23 o
   6  -8   4       63.36       53.39     17.33 o
   7  -8   4     1805.82     1776.78     96.65 o
   8  -8   4      169.53      231.22     48.39 o
 -10  -7   4      294.66      290.33     63.18 o
  -9  -7   4      143.75      142.74     30.03 o
  -8  -7   4     1396.30     1373.12     82.38 o
  -7  -7   4      103.41       85.17     19.21 o
  -6  -7   4     1886.45     1857.50     89.46 o
  -5  -7   4      138.59      119.05     15.97 o
  -4  -7   4     1886.47     1696.40     45.21 o
  -3  -7   4       92.74       88.47     10.84 o
  -2  -7   4     3947.07     3667.12    109.42 o
  -1  -7   4      492.32      393.59     30.86 o
   0  -7   4     1655.78     1707.70     52.07 o
   1  -7   4      265.96      251.55     18.91 o
   2  -7   4     1272.04     1257.82     47.51 o
   3  -7   4      305.39      270.04     22.84 o
   4  -7   4     1104.63      981.80     89.67 o
   5  -7   4       33.67       42.11     25.81 o
   6  -7   4      924.36      756.64     89.45 o
   7  -7   4       70.31       37.13     30.10 o
   8  -7   4      666.70      521.50     82.09 o
 -10  -6   4       76.64       96.25     25.51 o
  -9  -6   4      413.10      429.83     43.34 o
  -8  -6   4      127.82      145.99     20.26 o
  -7  -6   4     1194.61     1240.54     55.74 o
  -6  -6   4      302.94      275.07     24.74 o
  -5  -6   4     1980.67     2021.21     68.89 o
  -4  -6   4       26.22       16.84      4.68 o
  -3  -6   4      785.09      750.85     25.51 o
  -2  -6   4        1.95        0.64      3.25 o
  -1  -6   4     1629.16     1595.24     30.28 o
   0  -6   4       46.93       37.08      3.60 o
   1  -6   4      962.06      928.84     47.02 o
   2  -6   4      274.47      225.68     22.86 o
   3  -6   4      910.12      843.57     31.46 o
   4  -6   4       73.97       76.19     10.14 o
   5  -6   4      872.30      724.13     78.69 o
   6  -6   4       47.88       -4.88     21.43 o
   7  -6   4      847.23      761.06     91.87 o
 -11  -5   4       64.87       58.31     20.20 o
 -10  -5   4      538.76      564.02     53.27 o
  -9  -5   4       70.48       38.51     11.07 o
  -8  -5   4      716.49      713.24     43.56 o
  -7  -5   4      237.07      184.48     26.39 o
  -6  -5   4     2526.05     2570.46     76.98 o
  -5  -5   4      269.24      212.17     33.76 o
  -4  -5   4     1904.31     1905.32    115.68 o
  -3  -5   4     1003.27      969.21     42.96 o
  -2  -5   4     3478.29     3578.83     91.76 o
  -1  -5   4      101.05      120.09      7.63 o
   0  -5   4     1964.70     1870.10     36.61 o
   1  -5   4       65.78       57.57      5.82 o
   2  -5   4     2182.41     2039.38     57.97 o
   3  -5   4      145.50      135.33      8.89 o
   4  -5   4     2126.95     2045.40     56.44 o
   5  -5   4      353.55      293.04     21.29 o
   6  -5   4      950.13      912.90     54.56 o
 -11  -4   4      165.30      189.44     25.26 o
 -10  -4   4      102.97      133.03     20.77 o
  -9  -4   4      606.71      619.44     41.82 o
  -8  -4   4      195.28      201.16     22.73 o
  -7  -4   4     1951.60     1929.51     67.45 o
  -6  -4   4       90.07       77.35      9.06 o
  -5  -4   4     3268.10     3273.09    107.95 o
  -4  -4   4      677.07      618.90     45.16 o
  -3  -4   4     7560.62     7924.09    281.57 o
  -2  -4   4     1230.22     1201.92     33.31 o
  -1  -4   4     8500.38     9185.75    236.60 o
   0  -4   4       52.23       49.98      5.43 o
   1  -4   4     6421.16     6254.16    117.58 o
   2  -4   4      170.62      181.49     11.27 o
   3  -4   4     3809.43     3640.06     54.62 o
   4  -4   4      301.54      275.70     16.89 o
   5  -4   4     2072.55     2030.43     60.30 o
   6  -4   4      561.24      539.22     36.20 o
   7  -4   4     1792.37     1895.19     84.54 o
   8  -4   4      125.27      104.59     27.32 o
 -11  -3   4       90.21       88.96     18.71 o
 -10  -3   4      884.89      913.22     45.62 o
  -9  -3   4      257.17      237.08     25.56 o
  -8  -3   4     1336.75     1376.84     57.81 o
  -7  -3   4      577.34      573.87     26.99 o
  -6  -3   4     6246.72     6321.99    103.12 o
  -5  -3   4      881.87      746.78     50.79 o
  -4  -3   4     5310.51     5044.64    100.61 o
  -3  -3   4      103.10       85.05     10.84 o
  -2  -3   4     7127.49     6864.38    148.58 o
  -1  -3   4      446.64      428.22     13.87 o
   0  -3   4    10504.02    10764.79    173.98 o
   1  -3   4      343.78      325.02     16.46 o
   2  -3   4     5203.34     5093.79     71.50 o
   3  -3   4      594.20      491.78     36.95 o
   4  -3   4     3768.33     3615.27     79.13 o
   5  -3   4      145.18      155.08     18.69 o
   6  -3   4     2847.30     2885.44     93.13 o
   7  -3   4      167.45      153.55     22.07 o
   8  -3   4      995.44     1141.06     63.35 o
   9  -3   4       62.11       57.01     21.24 o
  10  -3   4      533.21      564.42     73.23 o
 -11  -2   4      429.12      354.89     34.08 o
 -10  -2   4      358.05      337.18     27.02 o
  -9  -2   4     1762.74     1757.24     59.11 o
  -8  -2   4      537.24      508.98     24.69 o
  -7  -2   4     4515.40     4855.42     91.15 o
  -6  -2   4      417.57      385.26     19.88 o
  -5  -2   4     4360.98     4134.77     60.94 o
  -4  -2   4      228.12      193.15     26.74 o
  -3  -2   4    10236.94     9977.92    155.76 o
  -2  -2   4      823.41      868.83     35.91 o
  -1  -2   4    13147.16    13020.67    223.48 o
   0  -2   4     3661.01     3586.98     81.95 o
   1  -2   4     5325.98     5157.00     70.52 o
   2  -2   4      417.46      424.86     22.16 o
   3  -2   4     3620.18     3431.47     91.30 o
   4  -2   4       42.11       35.79      9.78 o
   5  -2   4     1602.66     1498.95     50.83 o
   6  -2   4       78.44       79.01     16.24 o
   7  -2   4     1352.98     1337.83     66.19 o
   8  -2   4       93.05       82.48     19.02 o
   9  -2   4      631.33      617.57     51.03 o
  10  -2   4       68.78      114.95     35.78 o
 -11  -1   4       96.17      134.30     20.83 o
 -10  -1   4      890.20      858.88     42.00 o
  -9  -1   4       60.03       59.40     13.27 o
  -8  -1   4      692.71      693.07     28.56 o
  -7  -1   4      123.46      119.82     11.26 o
  -6  -1   4     1735.30     1745.88     40.59 o
  -5  -1   4      109.17       94.63     11.79 o
  -4  -1   4     1677.39     1559.46     34.71 o
  -3  -1   4      717.13      733.55     37.65 o
  -2  -1   4      869.26      850.15     21.14 o
  -1  -1   4      493.52      442.25     15.11 o
   0  -1   4    11846.49    11609.50    213.29 o
   1  -1   4     2298.20     2395.68     51.25 o
   2  -1   4     7045.35     6942.76    183.39 o
   3  -1   4      732.26      768.52     30.52 o
   4  -1   4     2593.60     2459.88     79.45 o
   5  -1   4       22.73       15.52      6.63 o
   6  -1   4     3872.56     4056.14    119.54 o
   7  -1   4      190.68      158.44     24.19 o
   8  -1   4     1088.49     1002.55     62.61 o
   9  -1   4      383.13      430.94     43.93 o
  10  -1   4      270.12      287.95     37.23 o
 -11   0   4      513.36      499.03     34.19 o
 -10   0   4       11.97       25.39      9.88 o
  -9   0   4      768.11      827.19     38.02 o
  -8   0   4       27.37       24.71      7.92 o
  -7   0   4      837.40      768.10     31.53 o
  -6   0   4      302.69      267.91     17.17 o
  -5   0   4      196.93      176.88     12.75 o
  -4   0   4      477.91      460.78     18.45 o
  -3   0   4     1111.11     1038.30     22.99 o
  -2   0   4        1.82        5.62      3.76 o
  -1   0   4     4037.87     4128.79     71.69 o
   0   0   4      685.67      653.68     20.74 o
   1   0   4     1821.50     1682.16     28.65 o
   2   0   4       12.86       11.09      2.65 o
   3   0   4     7901.88     7759.00    195.34 o
   4   0   4      155.24      144.32     11.20 o
   5   0   4     2648.77     2458.16     63.70 o
   6   0   4      120.03      119.85     13.10 o
   7   0   4     1124.83     1183.58     64.79 o
   8   0   4      137.52      111.06     22.53 o
   9   0   4      545.35      556.07     50.79 o
  10   0   4       25.54       26.07     37.74 o
 -11   1   4       86.43       64.98     13.17 o
 -10   1   4      912.99      932.96     50.57 o
  -9   1   4       48.44       53.24     15.72 o
  -8   1   4      672.76      630.13     50.54 o
  -7   1   4      105.69      100.26     18.33 o
  -6   1   4     1725.93     1745.36     53.96 o
  -5   1   4       96.35      112.72     10.67 o
  -4   1   4     1577.74     1461.39     37.60 o
  -3   1   4      722.02      638.65     28.68 o
  -2   1   4      903.80      875.73     42.12 o
  -1   1   4      517.56      486.04     14.13 o
   0   1   4    12058.75    11312.74    200.37 o
   1   1   4     2264.06     2234.70     59.37 o
   2   1   4     7157.99     7040.50    212.06 o
   3   1   4      719.31      702.18     54.72 o
   4   1   4     2923.37     2703.08     87.11 o
   5   1   4       28.66       20.73      2.86 o
   6   1   4     3989.78     4164.41    104.39 o
   7   1   4      210.35      223.85     29.27 o
   8   1   4     1133.35     1217.90     72.16 o
   9   1   4      386.98      388.79     43.69 o
  10   1   4      278.18      258.09     35.69 o
 -11   2   4      459.33      472.49     34.69 o
 -10   2   4      351.69      314.18     66.08 o
  -9   2   4     1803.18     1755.45    115.81 o
  -8   2   4      514.50      489.45     41.00 o
  -7   2   4     4566.83     4568.10    148.55 o
  -6   2   4      380.87      318.14     29.29 o
  -5   2   4     4257.93     4180.46    135.62 o
  -4   2   4      215.53      213.55     14.52 o
  -3   2   4    10180.91    10624.15    233.61 o
  -2   2   4      821.89      804.65     21.18 o
  -1   2   4    13261.64    13691.90    186.78 o
   0   2   4     3682.68     3849.81     69.45 o
   1   2   4     5512.27     5545.63    121.39 o
   2   2   4      418.20      415.32     39.38 o
   3   2   4     3707.49     3922.80    149.07 o
   4   2   4       38.94       21.67     13.86 o
   5   2   4     1727.43     1818.92     75.08 o
   6   2   4       74.38       77.59     14.08 o
   7   2   4     1462.97     1477.81     77.02 o
   8   2   4      107.17       95.75     22.67 o
   9   2   4      666.97      741.77     52.69 o
  10   2   4       83.88       93.50     21.79 o
 -11   3   4       96.56       95.27     27.95 o
 -10   3   4      918.95     1000.57     68.24 o
  -9   3   4      254.93      237.75     31.07 o
  -8   3   4     1339.60     1237.31     74.90 o
  -7   3   4      556.35      551.03     42.06 o
  -6   3   4     6251.56     6280.46    182.30 o
  -5   3   4      852.99      867.53     46.22 o
  -4   3   4     5236.98     5149.09    101.07 o
  -3   3   4      109.68      102.48      7.12 o
  -2   3   4     7088.03     6831.02     98.47 o
  -1   3   4      443.90      433.80     12.08 o
   0   3   4    10460.44    10597.62    165.75 o
   1   3   4      332.98      313.71     14.53 o
   2   3   4     5169.10     5853.60    374.39 o
   3   3   4      583.35      641.91     39.95 o
   4   3   4     3790.88     3834.03    155.82 o
   5   3   4      159.28      142.31     21.59 o
   6   3   4     2793.80     2917.82     86.96 o
   7   3   4      160.48      165.83     22.60 o
   8   3   4      997.96      987.19     56.20 o
   9   3   4       51.90       36.52     16.29 o
  10   3   4      549.54      582.10     83.82 o
 -11   4   4      170.13      235.71     52.40 o
 -10   4   4       93.27      110.72     25.94 o
  -9   4   4      551.69      544.37     48.99 o
  -8   4   4      189.63      165.59     25.74 o
  -7   4   4     1896.92     1996.57     84.62 o
  -6   4   4      109.69      105.14     18.54 o
  -5   4   4     3287.45     3456.68    130.49 o
  -4   4   4      662.36      658.70     20.53 o
  -3   4   4     7535.04     8185.84    130.42 o
  -2   4   4     1226.17     1302.22     30.39 o
  -1   4   4     8352.08     8711.12    134.79 o
   0   4   4       51.13       49.37      6.62 o
   1   4   4     6288.03     6369.17     98.84 o
   2   4   4      171.28      193.35     13.42 o
   3   4   4     3714.17     3744.10    135.04 o
   4   4   4      307.46      318.91     21.92 o
   5   4   4     1969.53     2038.17     84.72 o
   6   4   4      550.97      534.16     31.50 o
   7   4   4     1754.69     1724.86     72.75 o
   8   4   4      122.86      163.48     23.87 o
   9   4   4      417.49      408.67     39.17 o
 -10   5   4      483.74      462.75     41.55 o
  -9   5   4       74.26       96.86     19.71 o
  -8   5   4      687.22      635.70     50.58 o
  -7   5   4      246.81      233.71     34.77 o
  -6   5   4     2453.85     2683.96    103.18 o
  -5   5   4      278.96      253.05     22.98 o
  -4   5   4     1855.19     1802.38     42.11 o
  -3   5   4     1036.28     1113.77     40.00 o
  -2   5   4     3533.95     3684.50     83.62 o
  -1   5   4       94.74      100.20      8.60 o
   0   5   4     1943.24     1983.95     42.90 o
   1   5   4       68.16       78.63      8.29 o
   2   5   4     2112.54     2147.97     48.34 o
   3   5   4      140.62      131.78     12.50 o
   4   5   4     2079.96     2342.77     73.37 o
   5   5   4      368.53      354.70     25.15 o
   6   5   4      899.39      889.66     38.60 o
   7   5   4      114.60      122.16     18.18 o
   8   5   4      474.61      460.40     35.77 o
   9   5   4        3.64       16.90     11.76 o
 -10   6   4       69.45       81.37     22.98 o
  -9   6   4      371.68      407.70     43.01 o
  -8   6   4      143.54      133.50     32.20 o
  -7   6   4     1190.27     1326.98     60.88 o
  -6   6   4      333.57      299.10     27.55 o
  -5   6   4     2083.21     2229.50     65.61 o
  -4   6   4       27.62       32.18      8.52 o
  -3   6   4      807.32      827.31     37.07 o
  -2   6   4        1.95        1.99      4.44 o
  -1   6   4     1692.46     1737.64     41.21 o
   0   6   4       47.42       42.88      7.69 o
   1   6   4     1056.17     1064.99     35.83 o
   2   6   4      287.51      331.26     18.65 o
   3   6   4      892.67      930.97     33.65 o
   4   6   4       76.62       82.39     12.41 o
   5   6   4      849.89      887.11     41.16 o
   6   6   4       48.60       58.11     12.71 o
   7   6   4      815.22      812.59     48.51 o
   8   6   4        1.63       -0.06     11.03 o
   9   6   4      303.20      210.31     69.91 o
 -10   7   4      295.17      225.64     39.97 o
  -9   7   4      149.40      151.34     30.44 o
  -8   7   4     1472.33     1589.89     72.84 o
  -7   7   4      115.33       68.96     23.64 o
  -6   7   4     1984.94     2175.74     77.97 o
  -5   7   4      145.27      128.77     15.14 o
  -4   7   4     2006.51     2114.28     61.09 o
  -3   7   4       96.28      114.01     13.31 o
  -2   7   4     4051.04     4269.47    100.66 o
  -1   7   4      481.29      475.99     18.88 o
   0   7   4     1720.13     1839.65     49.12 o
   1   7   4      255.19      232.69     17.15 o
   2   7   4     1285.36     1366.54     44.82 o
   3   7   4      314.54      306.25     19.86 o
   4   7   4     1089.57     1195.44     41.89 o
   5   7   4       38.33       45.19     13.27 o
   6   7   4      872.10      937.33     47.49 o
   7   7   4       62.95       46.65     13.29 o
   8   7   4      662.31      646.63     44.09 o
  -9   8   4      375.32      392.94     59.22 o
  -8   8   4       21.00       49.73     17.52 o
  -7   8   4     1019.86     1102.40     59.75 o
  -6   8   4       30.34       46.22     12.95 o
  -5   8   4     1263.79     1338.10     52.00 o
  -4   8   4      128.06      131.86     15.79 o
  -3   8   4      376.57      453.89     26.49 o
  -2   8   4      264.51      256.39     24.07 o
  -1   8   4     2852.43     3150.34    122.57 o
   0   8   4      229.67      219.64     16.74 o
   1   8   4     3105.94     3311.14     73.83 o
   2   8   4      169.00      165.10     15.88 o
   3   8   4     3557.43     4099.57     90.37 o
   4   8   4       16.98        9.98      8.02 o
   5   8   4     3781.31     4503.07    145.21 o
   6   8   4       57.44       48.16     15.68 o
   7   8   4     1856.83     2175.83    101.19 o
   8   8   4      172.82      186.82     34.88 o
  -9   9   4      133.91      170.45     48.66 o
  -8   9   4      826.58      843.90     55.72 o
  -7   9   4       46.61      -17.78     23.23 o
  -6   9   4      981.90     1135.57     52.02 o
  -5   9   4        0.95        2.18     10.07 o
  -4   9   4     1677.63     1681.23     73.75 o
  -3   9   4      126.88      107.31     18.02 o
  -2   9   4     3646.44     3807.84    186.21 o
  -1   9   4       27.19        8.83      9.50 o
   0   9   4     2747.68     2768.09     82.59 o
   1   9   4      507.31      492.79     34.15 o
   2   9   4     3512.72     3797.22    106.75 o
   3   9   4       69.24       72.02     15.65 o
   4   9   4     2040.16     2230.08    109.90 o
   5   9   4      165.55      158.55     22.28 o
   6   9   4      778.24      902.46     56.17 o
   7   9   4       89.01      102.94     20.97 o
  -8  10   4      198.93      138.11     75.13 o
  -7  10   4      999.38      928.86     75.94 o
  -6  10   4      112.67      137.92     25.10 o
  -5  10   4     1481.56     1537.68     76.53 o
  -4  10   4        8.42        6.83     21.16 o
  -3  10   4     1441.27     1653.03     95.29 o
  -2  10   4       65.18       45.12     19.33 o
  -1  10   4     2774.11     2914.63    126.79 o
   0  10   4      312.38      341.90     42.74 o
   1  10   4     1516.56     1494.84     63.64 o
   2  10   4      372.06      404.39     34.08 o
   3  10   4      827.11      866.92     56.02 o
   4  10   4       28.44       27.36     11.51 o
   5  10   4      432.17      426.42     38.56 o
   6  10   4        1.63       -2.14     13.22 o
   7  10   4      423.20      527.17     76.46 o
  -7  11   4      224.78      197.99     52.11 o
  -6  11   4      751.90      872.15     60.95 o
  -5  11   4      251.61      215.78     39.60 o
  -4  11   4      951.96      958.41    150.57 o
  -3  11   4       15.10       23.81     21.04 o
  -2  11   4     1366.56     1371.35     89.40 o
  -1  11   4      231.98      250.23     38.64 o
   0  11   4      686.84      690.94     75.42 o
   1  11   4      300.33      278.54     41.93 o
   2  11   4      422.27      510.95    114.27 o
   3  11   4       62.40       60.63     15.70 o
   4  11   4      249.90      290.90     31.65 o
   5  11   4       53.05       51.71     16.19 o
   6  11   4      123.82      146.18     45.21 o
  -5  12   4      461.69      465.71     63.39 o
  -4  12   4       88.12      108.12     56.17 o
  -3  12   4      911.78      998.98    108.60 o
  -2  12   4      116.85      100.09     26.04 o
  -1  12   4      834.45      860.31     85.86 o
   0  12   4       11.74       -3.88     17.66 o
   1  12   4      642.36      652.87     83.36 o
   2  12   4       11.69       33.49     20.10 o
   3  12   4      337.63      366.83     50.68 o
   4  12   4       15.13       13.16     20.28 o
  -4  13   4      341.72      371.67     78.60 o
  -3  13   4      158.04       81.16     78.21 o
  -2  13   4      558.85      585.08     76.73 o
  -1  13   4      101.92      121.61     32.20 o
   0  13   4      879.40      912.59     87.54 o
   1  13   4        3.54       58.46     23.92 o
   2  13   4      773.47      989.30    116.60 o
  -3 -13   5      491.08      396.27     67.98 o
  -2 -13   5      338.74      309.94     57.17 o
  -1 -13   5      630.26      487.03     74.36 o
   0 -13   5      130.17       65.85     29.26 o
   1 -13   5      442.86      355.17     61.79 o
   2 -13   5      103.03      144.16     39.74 o
  -5 -12   5      233.44      211.74     56.49 o
  -4 -12   5      596.88      555.65     63.80 o
  -3 -12   5       77.03       52.25     15.27 o
  -2 -12   5      343.82      232.96     37.31 o
  -1 -12   5      170.42      127.24     21.58 o
   0 -12   5      439.45      397.44     38.04 o
   1 -12   5      180.63      188.87     22.46 o
   2 -12   5      401.05      342.84     34.18 o
   3 -12   5      167.30      165.17     32.44 o
   4 -12   5      187.57      206.96     36.52 o
  -6 -11   5      529.15      590.28     76.15 o
  -5 -11   5      995.23      767.16    114.23 o
  -4 -11   5      226.57      238.00     30.37 o
  -3 -11   5     1243.61     1174.13     63.48 o
  -2 -11   5       77.14       48.35     13.52 o
  -1 -11   5      651.33      577.99     43.53 o
   0 -11   5       20.35       14.44      9.16 o
   1 -11   5      142.49      133.49     18.19 o
   2 -11   5       38.13       33.88     15.37 o
   3 -11   5      219.10      188.82     32.94 o
   4 -11   5       28.81       27.36     16.84 o
   5 -11   5      143.69      137.73     45.81 o
  -7 -10   5      304.43      357.05     45.75 o
  -6 -10   5      875.93      965.44     98.49 o
  -5 -10   5      233.33      280.64     31.28 o
  -4 -10   5     1813.44     1774.75    120.24 o
  -3 -10   5      373.32      310.57     31.15 o
  -2 -10   5     2004.68     1880.12     77.18 o
  -1 -10   5      508.93      505.76     31.41 o
   0 -10   5     1077.44     1098.25     47.40 o
   1 -10   5      297.59      271.82     24.06 o
   2 -10   5     1046.03     1038.23     54.90 o
   3 -10   5       16.61        4.45     10.13 o
   4 -10   5      650.68      601.11     80.52 o
   5 -10   5       72.29       36.41     21.28 o
   6 -10   5      402.68      376.65     43.75 o
  -8  -9   5       51.01       41.26     29.93 o
  -7  -9   5      857.43      909.88     69.71 o
  -6  -9   5      255.70      280.70     37.25 o
  -5  -9   5     1288.77     1370.30    143.81 o
  -4  -9   5       40.71       38.62     13.71 o
  -3  -9   5      624.44      544.99     48.31 o
  -2  -9   5      327.81      341.49     23.84 o
  -1  -9   5     1477.44     1404.97     50.49 o
   0  -9   5      865.42      816.47     39.11 o
   1  -9   5     1553.42     1573.93     63.67 o
   2  -9   5      540.32      526.65     37.21 o
   3  -9   5     2375.22     2399.19     79.54 o
   4  -9   5       49.38       52.96     49.43 o
   5  -9   5     1852.71     1890.60     92.15 o
   6  -9   5       55.52       53.75     18.83 o
   7  -9   5      748.50      704.18     80.42 o
  -9  -8   5       13.16       10.90     18.08 o
  -8  -8   5      378.75      453.40     50.05 o
  -7  -8   5      198.26      211.97     37.32 o
  -6  -8   5      646.23      664.52     54.65 o
  -5  -8   5      216.43      190.17     22.28 o
  -4  -8   5      880.09      790.81     62.38 o
  -3  -8   5     1248.10     1167.99     86.51 o
  -2  -8   5     1089.80     1081.67     55.32 o
  -1  -8   5     2165.66     2155.00     60.95 o
   0  -8   5     1448.76     1392.22     48.95 o
   1  -8   5      871.70      825.24     33.20 o
   2  -8   5     3107.90     3240.34     86.27 o
   3  -8   5      814.95      773.54     41.82 o
   4  -8   5     3250.32     3213.49    179.92 o
   5  -8   5      105.56      127.08     38.15 o
   6  -8   5     1762.86     1697.47    142.42 o
   7  -8   5       98.94       50.45     39.63 o
 -10  -7   5      200.63      309.18     63.05 o
  -9  -7   5      382.30      385.73     46.35 o
  -8  -7   5      275.57      285.01     29.16 o
  -7  -7   5      486.11      438.46     34.94 o
  -6  -7   5      623.08      656.73     40.60 o
  -5  -7   5     1202.00     1210.83     53.38 o
  -4  -7   5      232.73      198.04     22.03 o
  -3  -7   5      894.83      901.68     32.61 o
  -2  -7   5      722.70      695.07     34.00 o
  -1  -7   5     2911.40     2817.14     53.13 o
   0  -7   5     1148.41     1131.68     27.22 o
   1  -7   5     1687.74     1625.17     41.96 o
   2  -7   5      603.45      469.05     82.04 o
   3  -7   5     1398.62     1428.15     74.72 o
   4  -7   5      483.59      464.45     64.39 o
   5  -7   5     1377.71     1215.66    110.14 o
   6  -7   5      248.56      246.07     57.08 o
 -10  -6   5      272.47      200.50     32.57 o
  -9  -6   5      445.67      449.51     37.64 o
  -8  -6   5      152.75      181.50     22.55 o
  -7  -6   5      956.12      894.78     48.06 o
  -6  -6   5      555.46      551.95     35.94 o
  -5  -6   5     1429.28     1368.23     54.63 o
  -4  -6   5     1225.17     1206.98     56.60 o
  -3  -6   5     1147.59     1079.16     39.61 o
  -2  -6   5     2563.42     2572.90     77.29 o
  -1  -6   5      721.48      655.45     14.85 o
   0  -6   5     2163.97     2157.36     35.81 o
   1  -6   5      171.46      168.11     15.68 o
   2  -6   5     2065.17     2023.43     61.21 o
   3  -6   5      230.91      189.04     15.04 o
   4  -6   5     1061.64     1107.22    116.02 o
   5  -6   5        7.58       15.45     19.61 o
   6  -6   5      124.55      109.40     33.20 o
 -10  -5   5      251.21      261.67     30.08 o
  -9  -5   5      436.57      392.40     35.07 o
  -8  -5   5      514.39      512.64     37.48 o
  -7  -5   5      579.68      566.51     36.85 o
  -6  -5   5     1244.17     1228.77     52.51 o
  -5  -5   5     1488.35     1539.40     56.47 o
  -4  -5   5      425.40      397.42     35.86 o
  -3  -5   5     2716.27     2755.01     97.40 o
  -2  -5   5      924.06      963.78     33.51 o
  -1  -5   5     2462.47     2487.38     35.67 o
   0  -5   5      335.02      312.22     14.34 o
   1  -5   5     1635.23     1581.00     42.28 o
   2  -5   5      254.70      212.51     18.52 o
   3  -5   5     1984.79     1895.30     42.08 o
   4  -5   5      698.69      635.51     35.52 o
   5  -5   5      544.01      508.94     29.71 o
   6  -5   5      274.34      269.43     36.83 o
 -11  -4   5      340.10      230.33     35.16 o
 -10  -4   5      585.98      594.37     37.04 o
  -9  -4   5      717.83      735.19     45.91 o
  -8  -4   5      593.81      613.32     39.73 o
  -7  -4   5      696.57      725.96     40.48 o
  -6  -4   5     1618.97     1730.02     60.58 o
  -5  -4   5      876.40      854.20     46.59 o
  -4  -4   5     2342.84     2388.86     67.47 o
  -3  -4   5       48.22       35.03      8.27 o
  -2  -4   5     5398.22     5699.23    227.14 o
  -1  -4   5       59.67       62.55      5.67 o
   0  -4   5     5873.30     5793.30     95.73 o
   1  -4   5      104.52       85.19     10.06 o
   2  -4   5     3643.35     3595.40     80.92 o
   3  -4   5      434.08      395.74     16.32 o
   4  -4   5     2756.95     2548.01     65.73 o
   5  -4   5      552.34      509.78     33.93 o
   6  -4   5     1127.24     1131.32     74.53 o
   7  -4   5      296.91      290.85     29.97 o
   8  -4   5      880.00      946.89     83.86 o
 -11  -3   5      287.97      288.99     31.77 o
 -10  -3   5      333.38      339.04     27.93 o
  -9  -3   5      823.76      787.94     39.66 o
  -8  -3   5      903.72      883.62     46.21 o
  -7  -3   5     1801.22     1741.44     62.49 o
  -6  -3   5     1698.40     1632.19     57.08 o
  -5  -3   5     6252.48     6495.99    126.83 o
  -4  -3   5      353.78      328.12     22.13 o
  -3  -3   5     9331.90     9383.04    202.28 o
  -2  -3   5      540.23      531.19     16.74 o
  -1  -3   5     6699.63     6537.27    179.69 o
   0  -3   5      219.92      235.07     17.26 o
   1  -3   5     4919.93     4760.71     81.32 o
   2  -3   5      166.74      156.53     10.17 o
   3  -3   5     3608.92     3332.38     93.71 o
   4  -3   5       63.23       64.28     22.84 o
   5  -3   5     1019.47      934.98     40.48 o
   6  -3   5       48.56       65.75     16.07 o
   7  -3   5     1376.37     1450.83     97.75 o
   8  -3   5       82.70       94.98     20.17 o
   9  -3   5      788.96      887.06     88.63 o
 -11  -2   5      429.70      418.60     44.06 o
 -10  -2   5      764.39      736.99     46.42 o
  -9  -2   5      709.49      752.54     38.19 o
  -8  -2   5     1379.70     1359.38     48.56 o
  -7  -2   5      899.94      850.55     35.72 o
  -6  -2   5     3588.16     3562.94     86.65 o
  -5  -2   5      829.19      784.09     34.18 o
  -4  -2   5     4674.23     4557.16     92.97 o
  -3  -2   5      106.48      106.31     12.90 o
  -2  -2   5     7688.80     7598.78    133.20 o
  -1  -2   5      645.13      655.23     29.22 o
   0  -2   5     6082.31     5654.33     73.73 o
   1  -2   5       11.42       13.68      5.21 o
   2  -2   5     3136.00     2924.98     89.52 o
   3  -2   5       51.75       48.00     18.33 o
   4  -2   5     2658.65     2488.65    108.58 o
   5  -2   5      113.83      103.02     13.80 o
   6  -2   5     1022.26      958.50     45.14 o
   7  -2   5      339.95      307.73     31.81 o
   8  -2   5      841.35      888.53     58.84 o
   9  -2   5      141.94      187.96     30.58 o
  10  -2   5      562.49      493.96     72.83 o
 -11  -1   5      332.48      335.52     32.62 o
 -10  -1   5      579.04      524.22     39.10 o
  -9  -1   5      750.95      710.66     42.36 o
  -8  -1   5      331.18      343.15     23.30 o
  -7  -1   5      138.91      134.19     14.24 o
  -6  -1   5      775.94      728.17     29.62 o
  -5  -1   5     1078.45     1050.38     30.90 o
  -4  -1   5     1918.45     1870.67     44.05 o
  -3  -1   5     2366.95     2409.43     49.16 o
  -2  -1   5     2307.67     2302.67     41.78 o
  -1  -1   5     1991.01     1867.89     96.61 o
   0  -1   5     4565.24     4540.77    114.67 o
   1  -1   5     4844.03     4829.34     74.59 o
   2  -1   5     1596.96     1579.00     51.65 o
   3  -1   5     7076.25     7375.88    191.77 o
   4  -1   5      119.16      106.70     11.26 o
   5  -1   5     3563.82     3660.92    112.60 o
   6  -1   5      182.34      170.51     19.93 o
   7  -1   5     1671.21     1687.96     79.22 o
   8  -1   5      167.08      138.80     24.61 o
   9  -1   5      394.12      407.12     65.25 o
  10  -1   5      107.37       73.00     18.04 o
 -11   0   5      113.47       98.76     19.62 o
 -10   0   5      403.34      427.93     34.76 o
  -9   0   5       21.38       31.91     11.18 o
  -8   0   5      674.88      640.92     31.05 o
  -7   0   5      124.05      120.28     12.68 o
  -6   0   5      719.24      723.29     28.43 o
  -5   0   5      774.99      722.33     32.28 o
  -4   0   5      484.79      468.42     19.34 o
  -3   0   5     1484.33     1318.34     32.10 o
  -2   0   5      374.90      333.24     18.46 o
  -1   0   5     9735.78    10056.02    200.59 o
   0   0   5     1193.28     1387.31     25.00 o
   1   0   5     8759.25     8947.88    111.96 o
   2   0   5     1485.01     1284.73     36.76 o
   3   0   5     1986.97     1924.14    114.42 o
   4   0   5     5354.99     5295.35    127.23 o
   5   0   5       51.55       31.27      6.81 o
   6   0   5     2432.14     2404.77     76.95 o
   7   0   5        4.34        7.55     18.48 o
   8   0   5     1512.51     1591.09     83.33 o
   9   0   5       13.16       -1.28     15.97 o
  10   0   5      485.65      469.72     51.97 o
 -11   1   5      357.81      395.47     31.02 o
 -10   1   5      541.91      542.74     39.12 o
  -9   1   5      743.06      675.72     40.92 o
  -8   1   5      314.10      305.79     25.44 o
  -7   1   5      177.39      176.70     18.49 o
  -6   1   5      776.23      726.10     27.45 o
  -5   1   5     1084.46     1080.13     30.68 o
  -4   1   5     1877.90     1801.35     42.10 o
  -3   1   5     2238.81     2167.87     55.68 o
  -2   1   5     2339.51     2300.78     52.46 o
  -1   1   5     1974.44     1838.83     32.67 o
   0   1   5     4571.27     4205.63    102.01 o
   1   1   5     4854.92     4575.73     99.06 o
   2   1   5     1615.92     1491.86     83.27 o
   3   1   5     7223.36     7424.74    239.02 o
   4   1   5      131.52      136.54     27.76 o
   5   1   5     3734.32     3687.09    139.87 o
   6   1   5      170.33      185.96     30.27 o
   7   1   5     1743.39     1673.81     83.29 o
   8   1   5      154.24      134.67     26.09 o
   9   1   5      417.81      412.74     46.80 o
  10   1   5      102.51       64.81     30.84 o
 -11   2   5      413.85      422.31     69.74 o
 -10   2   5      809.48      781.69     51.94 o
  -9   2   5      693.20      629.05     55.58 o
  -8   2   5     1391.10     1546.61     78.59 o
  -7   2   5      872.53      984.62     50.69 o
  -6   2   5     3590.62     3660.13    142.51 o
  -5   2   5      801.34      697.63     30.41 o
  -4   2   5     4677.49     4696.56    113.17 o
  -3   2   5      142.58      137.99     11.59 o
  -2   2   5     7582.74     7499.42     93.68 o
  -1   2   5      651.60      694.62     15.22 o
   0   2   5     6244.68     6026.71    173.37 o
   1   2   5       19.43       13.38      5.82 o
   2   2   5     3211.32     3401.14    313.59 o
   3   2   5       59.67       76.67     21.90 o
   4   2   5     2769.31     2711.41    238.02 o
   5   2   5      112.49      104.52     18.41 o
   6   2   5     1114.86     1071.61     62.20 o
   7   2   5      331.66      289.14     35.64 o
   8   2   5      866.99      862.93     64.02 o
   9   2   5      136.06       98.76     23.74 o
 -11   3   5      297.33      239.19     48.63 o
 -10   3   5      323.59      256.91     35.55 o
  -9   3   5      814.62      823.98     55.04 o
  -8   3   5      928.47      938.78     44.53 o
  -7   3   5     1843.72     1744.37     83.77 o
  -6   3   5     1744.35     1825.74     67.05 o
  -5   3   5     6274.16     6735.90    130.31 o
  -4   3   5      338.18      331.61     16.14 o
  -3   3   5     9212.74     9492.88    138.83 o
  -2   3   5      564.05      495.07     31.38 o
  -1   3   5     6855.52     6879.87     84.22 o
   0   3   5      187.03      212.87     12.18 o
   1   3   5     4860.48     4777.91     71.90 o
   2   3   5      140.60      133.74     23.33 o
   3   3   5     3649.17     4102.65    261.80 o
   4   3   5       49.61       38.30     12.04 o
   5   3   5     1023.14     1080.84     59.87 o
   6   3   5       39.83       54.92     16.57 o
   7   3   5     1296.41     1272.18     73.96 o
   8   3   5       84.98       71.59     17.33 o
   9   3   5      777.97      858.83     56.95 o
 -11   4   5      342.39      279.42     56.50 o
 -10   4   5      584.94      603.64     55.91 o
  -9   4   5      725.45      724.54     56.90 o
  -8   4   5      557.23      524.91     46.13 o
  -7   4   5      726.34      821.38     43.75 o
  -6   4   5     1579.64     1734.63     61.26 o
  -5   4   5      888.85      922.50     30.60 o
  -4   4   5     2340.64     2328.48     43.63 o
  -3   4   5       62.61       50.50      8.16 o
  -2   4   5     5336.80     5636.95     95.53 o
  -1   4   5       38.56       36.64      5.34 o
   0   4   5     5744.82     5811.44    103.99 o
   1   4   5      109.79      106.06     11.29 o
   2   4   5     3541.00     3546.69     84.12 o
   3   4   5      460.56      467.16     29.30 o
   4   4   5     2765.59     2904.52     92.36 o
   5   4   5      545.28      509.94     31.11 o
   6   4   5     1072.17     1151.53     49.66 o
   7   4   5      296.32      224.13     44.94 o
   8   4   5      859.74      794.48     59.94 o
   9   4   5       54.84       48.78     17.92 o
 -10   5   5      257.85      292.60     34.35 o
  -9   5   5      424.00      453.03     39.88 o
  -8   5   5      540.48      502.75     38.96 o
  -7   5   5      557.54      598.89     40.47 o
  -6   5   5     1219.21     1247.37     61.13 o
  -5   5   5     1476.05     1556.85     39.19 o
  -4   5   5      410.22      403.86     24.86 o
  -3   5   5     2596.12     2660.66     61.37 o
  -2   5   5      956.17      895.70     27.81 o
  -1   5   5     2497.77     2579.54     49.59 o
   0   5   5      333.23      319.23     15.26 o
   1   5   5     1500.82     1441.76     38.17 o
   2   5   5      271.50      252.08     16.52 o
   3   5   5     1876.14     1913.20     81.15 o
   4   5   5      736.39      738.18     35.59 o
   5   5   5      563.53      526.39     32.09 o
   6   5   5      291.26      307.18     26.15 o
   7   5   5      482.19      515.70     36.26 o
   8   5   5      195.06      203.35     25.01 o
   9   5   5      555.00      609.70    104.85 o
 -10   6   5      268.71      228.53     32.60 o
  -9   6   5      449.45      462.14     41.29 o
  -8   6   5      154.42      191.61     25.47 o
  -7   6   5      971.97     1029.89     54.45 o
  -6   6   5      598.50      675.82     43.32 o
  -5   6   5     1395.24     1346.62     48.56 o
  -4   6   5     1244.74     1351.51     45.59 o
  -3   6   5     1128.51     1179.24     40.01 o
  -2   6   5     2569.43     2694.11     52.93 o
  -1   6   5      741.58      749.74     25.16 o
   0   6   5     2203.37     2360.96     59.05 o
   1   6   5      151.13      153.77     12.96 o
   2   6   5     2040.41     2187.75     52.12 o
   3   6   5      227.53      227.49     16.54 o
   4   6   5     1082.16     1079.06     44.13 o
   5   6   5       14.02       14.31      8.63 o
   6   6   5      114.90      131.01     16.50 o
   7   6   5      203.43      173.07     21.14 o
   8   6   5      223.15      219.46     26.42 o
 -10   7   5      211.44      204.23     32.06 o
  -9   7   5      407.98      419.18     55.77 o
  -8   7   5      293.51      268.40     45.04 o
  -7   7   5      506.41      520.11     39.61 o
  -6   7   5      584.70      551.53     39.33 o
  -5   7   5     1291.97     1246.93     49.82 o
  -4   7   5      208.76      214.59     19.06 o
  -3   7   5     1032.18     1054.11     44.64 o
  -2   7   5      721.05      748.67     26.13 o
  -1   7   5     3051.58     3110.54     58.78 o
   0   7   5     1103.20     1132.73     39.11 o
   1   7   5     1752.06     1737.81     51.15 o
   2   7   5      552.99      497.29     24.63 o
   3   7   5     1373.17     1475.43     46.01 o
   4   7   5      473.30      516.88     31.54 o
   5   7   5     1330.72     1441.61     56.11 o
   6   7   5      249.25      222.98     20.79 o
   7   7   5      697.24      728.33     45.93 o
   8   7   5       14.74       24.81     16.76 o
  -9   8   5       14.52       20.10     16.79 o
  -8   8   5      381.78      392.83     39.21 o
  -7   8   5      187.61      179.85     24.46 o
  -6   8   5      660.16      698.42     39.39 o
  -5   8   5      222.07      217.95     27.59 o
  -4   8   5      909.42      968.33     63.79 o
  -3   8   5     1250.20     1338.96     56.77 o
  -2   8   5     1164.56     1230.16     42.39 o
  -1   8   5     2171.30     2283.55     70.07 o
   0   8   5     1556.89     1593.06     48.70 o
   1   8   5      859.42      817.93     35.43 o
   2   8   5     3077.54     3334.21     79.09 o
   3   8   5      790.08      741.08     36.38 o
   4   8   5     3268.09     3832.83    107.70 o
   5   8   5      106.12      110.83     16.21 o
   6   8   5     1772.79     1934.91     72.91 o
   7   8   5       96.43       95.70     17.68 o
  -8   9   5       34.48       10.81     17.30 o
  -7   9   5      821.55      833.63     53.51 o
  -6   9   5      228.30      207.67     22.30 o
  -5   9   5     1207.42     1160.71     62.53 o
  -4   9   5       56.20       60.81     14.67 o
  -3   9   5      590.22      623.50     43.73 o
  -2   9   5      362.10      362.93     33.51 o
  -1   9   5     1409.52     1279.00     61.86 o
   0   9   5      872.90      867.87     36.07 o
   1   9   5     1488.18     1520.76     50.51 o
   2   9   5      571.08      624.35     43.48 o
   3   9   5     2445.76     2502.48     89.58 o
   4   9   5       54.29       39.29     14.52 o
   5   9   5     1887.89     2015.54     84.26 o
   6   9   5       51.28       56.92     16.45 o
   7   9   5      764.80      811.12     58.47 o
  -8  10   5      391.77      332.77     49.47 o
  -7  10   5      282.72      231.58     40.59 o
  -6  10   5      821.31      878.80     81.57 o
  -5  10   5      237.18      212.82     39.13 o
  -4  10   5     1749.92     1888.40    129.28 o
  -3  10   5      392.52      369.15     48.82 o
  -2  10   5     1912.18     2097.82    107.17 o
  -1  10   5      548.61      575.50     54.71 o
   0  10   5     1085.62     1142.17     76.47 o
   1  10   5      332.86      282.20     27.83 o
   2  10   5     1031.07     1019.30     55.08 o
   3  10   5       14.66       -7.26     10.79 o
   4  10   5      649.21      665.85     48.36 o
   5  10   5       83.66      115.49     20.86 o
   6  10   5      420.93      398.78     39.49 o
  -7  11   5      559.67      557.54     60.28 o
  -6  11   5      520.83      527.88     61.15 o
  -5  11   5      961.99     1036.12     79.65 o
  -4  11   5      250.65      189.30     35.18 o
  -3  11   5     1221.85     1297.50    152.89 o
  -2  11   5       91.92       82.79     20.77 o
  -1  11   5      667.32      741.36     65.48 o
   0  11   5       16.64       13.36     16.64 o
   1  11   5      107.80       97.69     25.70 o
   2  11   5       34.89        9.86     27.85 o
   3  11   5      210.71      225.14     27.78 o
   4  11   5       27.59        2.89     10.63 o
   5  11   5      135.86      102.61     20.55 o
  -5  12   5      234.15      277.15     46.71 o
  -4  12   5      653.12      774.52     72.70 o
  -3  12   5       59.50       48.71     33.77 o
  -2  12   5      356.02      379.40     50.88 o
  -1  12   5      157.21      182.49     33.25 o
   0  12   5      444.85      513.86     58.55 o
   1  12   5      163.43      130.35     29.50 o
   2  12   5      399.63      404.97     52.72 o
   3  12   5      157.32      136.27    137.41 o
   4  12   5      165.95      130.51     47.67 o
  -3  13   5      507.97      461.91     82.35 o
  -2  13   5      319.68      338.69     50.64 o
  -1  13   5      662.89      672.73     68.27 o
   0  13   5      121.18      201.73     40.18 o
   1  13   5      430.24      371.85    108.04 o
   2  13   5      103.45       64.11     35.64 o
  -2 -13   6      190.08      138.99     43.25 o
  -1 -13   6      358.83      301.34     58.80 o
   0 -13   6       99.95       56.40     24.15 o
  -5 -12   6      189.34      187.22     52.89 o
  -4 -12   6      272.69      220.87     30.04 o
  -3 -12   6       64.73       78.52     19.52 o
  -2 -12   6      452.65      393.93     39.08 o
  -1 -12   6       10.84       31.07     12.88 o
   0 -12   6      473.28      432.58     40.47 o
   1 -12   6       78.84       41.37     15.64 o
   2 -12   6      386.65      414.17     34.51 o
   3 -12   6       60.24       55.57     23.39 o
  -6 -11   6      175.26      172.61     70.11 o
  -5 -11   6      565.02      490.87     43.47 o
  -4 -11   6      417.51      357.56     36.55 o
  -3 -11   6      600.42      653.44     57.95 o
  -2 -11   6      384.17      340.63     34.32 o
  -1 -11   6      397.40      372.75     35.36 o
   0 -11   6      317.20      283.84     31.98 o
   1 -11   6      412.07      347.70     37.14 o
   2 -11   6      266.54      222.13     24.01 o
   3 -11   6      507.64      462.06     41.17 o
   4 -11   6       83.00       99.90     26.64 o
   5 -11   6      251.12      210.18     56.49 o
  -7 -10   6      324.60      413.87     50.40 o
  -6 -10   6      784.50      796.07     90.96 o
  -5 -10   6      450.04      481.63     64.99 o
  -4 -10   6      647.36      617.83     45.69 o
  -3 -10   6      940.48      847.00     52.76 o
  -2 -10   6      659.11      586.70     47.75 o
  -1 -10   6     1566.81     1427.17     67.73 o
   0 -10   6      466.99      442.77     30.88 o
   1 -10   6      966.37      874.92     44.65 o
   2 -10   6      133.33      134.90     18.20 o
   3 -10   6      253.29      242.97     35.45 o
   4 -10   6      206.20      206.71     52.65 o
   5 -10   6      202.21      234.60     56.37 o
  -8  -9   6      197.53      161.86     67.79 o
  -7  -9   6      213.83      242.78     36.24 o
  -6  -9   6      227.17      242.82     35.32 o
  -5  -9   6      463.95      458.48     57.50 o
  -4  -9   6      363.66      335.47     31.89 o
  -3  -9   6      590.44      564.81     40.88 o
  -2  -9   6      518.53      487.77     37.50 o
  -1  -9   6      889.86      878.43     40.74 o
   0  -9   6     1360.78     1268.37     50.37 o
   1  -9   6      710.52      676.25     37.10 o
   2  -9   6     1261.24     1224.50     67.60 o
   3  -9   6      606.23      526.10     58.83 o
   4  -9   6     1019.57      901.52     97.16 o
   5  -9   6       97.32       83.06     20.69 o
   6  -9   6      807.84      760.18     62.47 o
  -9  -8   6       49.44       70.43     34.65 o
  -8  -8   6      264.73      294.60     40.61 o
  -7  -8   6      177.81      182.37     39.27 o
  -6  -8   6      669.96      648.24     42.98 o
  -5  -8   6      533.71      508.74     99.97 o
  -4  -8   6      259.92      257.48     26.58 o
  -3  -8   6      934.83      864.50     47.91 o
  -2  -8   6     1238.70     1271.20     54.23 o
  -1  -8   6     1326.90     1328.81     53.82 o
   0  -8   6     1449.02     1355.89     49.59 o
   1  -8   6     1964.29     1949.91     71.38 o
   2  -8   6      904.66      894.60     43.08 o
   3  -8   6     1103.15     1068.09     68.38 o
   4  -8   6      424.26      342.98     60.38 o
   5  -8   6      825.17      778.95     91.34 o
   6  -8   6      149.63      184.71     51.49 o
 -10  -7   6       52.98       82.46     34.42 o
  -9  -7   6      355.10      414.71     64.35 o
  -8  -7   6       31.13       23.52     11.05 o
  -7  -7   6      673.97      671.35     44.51 o
  -6  -7   6      344.93      347.37     30.68 o
  -5  -7   6     2313.64     2409.94     80.40 o
  -4  -7   6      358.87      315.56     34.22 o
  -3  -7   6     2584.72     2627.20    133.86 o
  -2  -7   6      730.88      682.90     30.21 o
  -1  -7   6     3085.21     3039.20     59.29 o
   0  -7   6     2156.83     2108.84     49.02 o
   1  -7   6     1308.64     1258.73     46.54 o
   2  -7   6     1277.52     1238.50     49.33 o
   3  -7   6     1245.14     1140.65     69.00 o
   4  -7   6      965.76      884.32     90.89 o
   5  -7   6      262.16      270.05     52.35 o
 -10  -6   6      566.93      604.51     47.13 o
  -9  -6   6       27.38       16.76     16.13 o
  -8  -6   6     1167.95     1189.58     81.45 o
  -7  -6   6      277.43      301.50     28.61 o
  -6  -6   6     2677.27     2703.66     85.51 o
  -5  -6   6     1000.68      972.93     65.96 o
  -4  -6   6     2069.86     2093.26    110.25 o
  -3  -6   6     1090.19     1021.95     68.77 o
  -2  -6   6     4219.44     4213.64    123.74 o
  -1  -6   6     1791.43     1784.38     33.50 o
   0  -6   6     1730.48     1651.14     46.23 o
   1  -6   6     1551.11     1480.62     45.01 o
   2  -6   6      384.92      349.64     26.40 o
   3  -6   6      706.11      668.15     37.65 o
   4  -6   6      652.46      629.99     40.93 o
 -10  -5   6       53.97       60.57     20.42 o
  -9  -5   6      945.69     1006.11     67.98 o
  -8  -5   6      251.51      253.55     27.30 o
  -7  -5   6      531.46      543.34     37.41 o
  -6  -5   6      844.80      831.43     44.44 o
  -5  -5   6     1350.97     1290.04     56.02 o
  -4  -5   6      655.23      592.68     34.24 o
  -3  -5   6     1539.86     1484.45     88.73 o
  -2  -5   6      434.63      392.95     27.43 o
  -1  -5   6     1932.95     1978.81     43.78 o
   0  -5   6     1414.79     1339.79     40.17 o
   1  -5   6     2626.39     2555.70     60.65 o
   2  -5   6      954.81      888.60     45.53 o
   3  -5   6     3553.54     3407.97     86.60 o
   4  -5   6      686.28      707.28     33.34 o
   5  -5   6      970.24     1003.77     75.39 o
   6  -5   6     1273.45     1257.55     87.31 o
 -11  -4   6      126.18      116.79     20.04 o
 -10  -4   6      889.52      857.65     52.83 o
  -9  -4   6      619.37      567.93     40.98 o
  -8  -4   6      628.97      622.16     40.22 o
  -7  -4   6     2007.02     2018.19    118.78 o
  -6  -4   6     1154.47     1126.79     49.42 o
  -5  -4   6     1148.09     1092.85     52.79 o
  -4  -4   6      426.09      426.35     27.39 o
  -3  -4   6      874.68      825.93     38.28 o
  -2  -4   6     1118.54     1069.40     30.31 o
  -1  -4   6      194.79      194.32     12.31 o
   0  -4   6      660.66      585.85     35.66 o
   1  -4   6       35.74       27.48      6.19 o
   2  -4   6     1066.51     1036.23     29.08 o
   3  -4   6      653.58      598.52     48.26 o
   4  -4   6     2584.75     2455.86     85.84 o
   5  -4   6     1988.94     1822.20     95.94 o
   6  -4   6      380.92      333.43     31.40 o
   7  -4   6     1887.06     1813.71     80.37 o
 -11  -3   6      497.57      499.92     42.29 o
 -10  -3   6      101.66       58.93     14.95 o
  -9  -3   6      852.31      820.05     41.32 o
  -8  -3   6      745.89      708.03     35.93 o
  -7  -3   6     1154.91     1161.67     50.94 o
  -6  -3   6     2676.30     2762.92    113.16 o
  -5  -3   6     1090.92     1035.96     43.37 o
  -4  -3   6     3645.33     3602.72     85.61 o
  -3  -3   6      588.07      543.35     29.14 o
  -2  -3   6     2625.52     2683.94     58.13 o
  -1  -3   6     1287.05     1261.98     81.01 o
   0  -3   6     3057.47     3153.80     61.60 o
   1  -3   6      595.20      579.83     25.24 o
   2  -3   6     1863.73     1719.86     38.68 o
   3  -3   6      694.77      648.77     30.96 o
   4  -3   6      675.45      612.00     40.27 o
   5  -3   6      843.99      875.32     51.81 o
   6  -3   6     1101.75     1016.30     47.34 o
   7  -3   6      326.46      326.90     33.73 o
   8  -3   6      664.76      682.59     52.19 o
   9  -3   6       74.51       70.86     20.04 o
 -11  -2   6      194.91      147.36     23.70 o
 -10  -2   6      999.84      989.63     55.16 o
  -9  -2   6      167.50      147.26     20.45 o
  -8  -2   6     1077.78     1115.48     44.37 o
  -7  -2   6      779.54      736.81     33.65 o
  -6  -2   6     1659.33     1611.14     48.10 o
  -5  -2   6      875.87      803.13     36.11 o
  -4  -2   6     3905.51     3877.68     86.17 o
  -3  -2   6     2300.23     2213.44     59.80 o
  -2  -2   6     2256.34     2324.92     59.95 o
  -1  -2   6     5053.56     4859.79    110.61 o
   0  -2   6      942.25      841.45     26.36 o
   1  -2   6     6148.79     6044.22     82.93 o
   2  -2   6     1216.56     1212.51     36.40 o
   3  -2   6     1868.52     1778.28     51.44 o
   4  -2   6      163.76      146.66     20.49 o
   5  -2   6     1214.16     1099.60     58.66 o
   6  -2   6      313.48      297.56     25.89 o
   7  -2   6      556.50      529.15     43.96 o
   8  -2   6      489.90      543.36     48.05 o
   9  -2   6      353.37      387.35     42.07 o
 -11  -1   6      504.85      464.68     39.73 o
 -10  -1   6       46.52       53.65     13.85 o
  -9  -1   6      900.37      883.71     48.04 o
  -8  -1   6      340.18      356.76     24.27 o
  -7  -1   6     2601.41     2678.28     66.03 o
  -6  -1   6      181.43      173.65     14.93 o
  -5  -1   6     4356.13     4398.46     81.22 o
  -4  -1   6      178.47      167.57     12.78 o
  -3  -1   6     3028.46     2909.66     58.41 o
  -2  -1   6     3028.69     3060.45     56.54 o
  -1  -1   6     7910.72     7804.39    186.44 o
   0  -1   6     3961.95     3851.49     95.92 o
   1  -1   6      442.57      434.13     13.82 o
   2  -1   6     3319.78     3348.99     75.14 o
   3  -1   6     1190.20     1202.94     30.70 o
   4  -1   6     1185.07     1213.69     38.99 o
   5  -1   6     1093.00     1086.79     59.12 o
   6  -1   6      975.41      910.95     46.88 o
   7  -1   6      149.24      142.12     24.46 o
   8  -1   6      432.43      454.02     44.19 o
   9  -1   6      292.43      268.19     46.84 o
 -11   0   6       45.09       69.84     17.57 o
 -10   0   6      841.21      766.41     58.73 o
  -9   0   6        8.46       10.14     10.21 o
  -8   0   6      393.73      394.06     29.91 o
  -7   0   6       11.85       15.47      6.90 o
  -6   0   6      618.68      608.79     26.37 o
  -5   0   6       41.27       38.29      7.07 o
  -4   0   6     5554.63     5506.67     88.58 o
  -3   0   6       78.86       84.32      9.08 o
  -2   0   6     4043.23     3914.05     92.79 o
  -1   0   6     1075.89      976.52     39.73 o
   0   0   6     6032.13     5608.25    108.57 o
   1   0   6     3328.19     3179.10     51.66 o
   2   0   6    14484.55    14704.35    476.26 o
   3   0   6     1918.38     1952.17     77.32 o
   4   0   6     1895.12     1790.25     74.23 o
   5   0   6     1943.77     2029.75     83.89 o
   6   0   6      609.76      562.57     45.54 o
   7   0   6      683.58      640.39     41.75 o
   8   0   6      358.91      342.18     40.00 o
   9   0   6      426.53      454.02     54.15 o
 -11   1   6      478.86      466.10    102.95 o
 -10   1   6       60.53       67.28     14.30 o
  -9   1   6      841.92      844.14     46.13 o
  -8   1   6      341.65      307.09     26.03 o
  -7   1   6     2532.89     2502.81     73.69 o
  -6   1   6      182.95      162.93     12.87 o
  -5   1   6     4250.03     4262.58     93.92 o
  -4   1   6      194.14      178.94      9.42 o
  -3   1   6     2931.05     2736.66     73.94 o
  -2   1   6     2965.07     3010.45     56.94 o
  -1   1   6     7980.56     8144.55    111.14 o
   0   1   6     3910.19     3675.62     66.78 o
   1   1   6      594.94      562.30     29.79 o
   2   1   6     3389.10     3196.01    138.80 o
   3   1   6     1200.03     1196.31     82.61 o
   4   1   6     1267.80     1293.93     62.57 o
   5   1   6     1063.84     1058.99     59.80 o
   6   1   6     1015.46      987.77     61.57 o
   7   1   6      132.30      153.16     21.33 o
   8   1   6      471.31      484.45     48.02 o
   9   1   6      276.17      281.72     39.46 o
 -11   2   6      211.10      194.96     61.89 o
 -10   2   6      964.94      956.99     68.40 o
  -9   2   6      157.68      153.26     20.56 o
  -8   2   6      972.44      944.71     45.75 o
  -7   2   6      751.11      756.79     37.84 o
  -6   2   6     1629.99     1628.80     77.48 o
  -5   2   6      859.89      802.51     42.27 o
  -4   2   6     3819.69     3850.45    122.03 o
  -3   2   6     2206.51     2144.83     43.15 o
  -2   2   6     2343.24     2348.91     41.92 o
  -1   2   6     5221.01     5272.87     84.34 o
   0   2   6     1044.43     1009.32     30.07 o
   1   2   6     6327.48     6089.87    140.32 o
   2   2   6     1142.05     1198.39     53.79 o
   3   2   6     1917.49     1799.98    104.25 o
   4   2   6      151.84      173.01     23.33 o
   5   2   6     1279.04     1255.83     66.60 o
   6   2   6      267.65      297.26     34.57 o
   7   2   6      584.41      552.57     39.72 o
   8   2   6      464.58      526.99     51.05 o
   9   2   6      321.40      361.50     44.88 o
 -11   3   6      499.82      370.79     66.53 o
 -10   3   6      100.65      129.45     27.16 o
  -9   3   6      825.71      838.19     61.65 o
  -8   3   6      734.65      728.59     53.19 o
  -7   3   6     1106.50     1147.06     59.00 o
  -6   3   6     2617.66     2873.72     85.73 o
  -5   3   6     1129.38     1091.27     38.77 o
  -4   3   6     3645.91     3905.36     97.47 o
  -3   3   6      734.24      695.65     20.83 o
  -2   3   6     2717.04     2658.82     63.70 o
  -1   3   6     1368.77     1414.27     32.33 o
   0   3   6     3146.19     3067.03     53.22 o
   1   3   6      601.03      556.73     24.38 o
   2   3   6     1935.05     1871.08     58.55 o
   3   3   6      651.23      581.97     33.84 o
   4   3   6      712.16      668.29     39.85 o
   5   3   6      756.47      794.21     52.74 o
   6   3   6     1027.01     1035.44     64.82 o
   7   3   6      319.10      347.40     32.96 o
   8   3   6      632.70      601.01     58.89 o
   9   3   6       87.80      101.12     20.87 o
 -11   4   6      125.36       63.94     36.68 o
 -10   4   6      892.55      876.66     88.62 o
  -9   4   6      597.29      629.33     54.97 o
  -8   4   6      637.02      572.30     49.76 o
  -7   4   6     1978.21     1848.39    156.04 o
  -6   4   6     1216.14     1295.62     58.19 o
  -5   4   6     1164.87     1239.54     36.31 o
  -4   4   6      462.36      422.32     20.71 o
  -3   4   6      814.71      741.38     29.14 o
  -2   4   6     1183.63     1152.18     22.81 o
  -1   4   6      183.59      180.69     10.74 o
   0   4   6      730.34      707.40     22.21 o
   1   4   6       37.41       26.22      6.17 o
   2   4   6     1070.11     1087.34     63.15 o
   3   4   6      581.21      595.79     35.10 o
   4   4   6     2596.75     2606.45     97.37 o
   5   4   6     1977.83     2101.68     76.71 o
   6   4   6      385.01      417.63     31.44 o
   7   4   6     1877.55     1947.18     64.61 o
   8   4   6      244.61      240.30     26.87 o
   9   4   6      599.84      633.34    101.59 o
 -10   5   6       56.46       43.24     19.41 o
  -9   5   6      964.97      988.16     59.92 o
  -8   5   6      264.12      249.88     42.54 o
  -7   5   6      525.62      524.15     37.75 o
  -6   5   6      852.64      863.71     45.59 o
  -5   5   6     1367.54     1319.25     53.37 o
  -4   5   6      618.32      574.55     28.21 o
  -3   5   6     1471.70     1482.62     44.23 o
  -2   5   6      384.48      352.19     23.56 o
  -1   5   6     1904.54     1963.24     56.33 o
   0   5   6     1294.08     1295.52     32.56 o
   1   5   6     2628.99     2671.05     93.03 o
   2   5   6      816.92      827.59     30.53 o
   3   5   6     3652.17     3844.38    104.87 o
   4   5   6      666.65      632.98     34.43 o
   5   5   6     1050.87     1040.74     52.75 o
   6   5   6     1287.21     1325.22     56.37 o
   7   5   6      575.52      606.06     35.53 o
   8   5   6      460.36      467.54     38.94 o
 -10   6   6      565.29      568.32     48.63 o
  -9   6   6       38.02       37.79     15.17 o
  -8   6   6     1203.42     1221.43     63.82 o
  -7   6   6      290.35      262.68     28.01 o
  -6   6   6     2729.76     2809.07     88.83 o
  -5   6   6     1082.03     1062.31     58.08 o
  -4   6   6     1999.91     2013.87     58.28 o
  -3   6   6     1085.52     1129.36     40.11 o
  -2   6   6     4120.14     4197.44    115.66 o
  -1   6   6     1711.19     1736.62     49.90 o
   0   6   6     1720.44     1780.88     40.86 o
   1   6   6     1544.90     1559.99     42.65 o
   2   6   6      377.91      382.27     21.63 o
   3   6   6      660.16      702.69     34.99 o
   4   6   6      647.16      665.30     35.83 o
   5   6   6      469.61      458.84     31.46 o
   6   6   6      199.03      215.80     23.84 o
   7   6   6      197.75      213.90     36.73 o
   8   6   6      327.91      317.80     31.58 o
 -10   7   6       56.45       50.12     31.79 o
  -9   7   6      365.69      415.11     41.18 o
  -8   7   6       43.67       40.24     13.07 o
  -7   7   6      697.89      708.18     46.81 o
  -6   7   6      380.30      387.29     32.68 o
  -5   7   6     2381.48     2650.21     73.47 o
  -4   7   6      406.64      404.37     25.92 o
  -3   7   6     2486.22     2583.54     66.82 o
  -2   7   6      802.57      764.42     28.02 o
  -1   7   6     2996.72     3041.94     72.73 o
   0   7   6     2200.32     2236.40     59.68 o
   1   7   6     1228.59     1298.44     40.28 o
   2   7   6     1300.93     1336.78     42.55 o
   3   7   6     1191.29     1200.27     42.46 o
   4   7   6      962.38      994.65     44.85 o
   5   7   6      237.54      252.94     23.96 o
   6   7   6     1301.16     1345.19     59.23 o
   7   7   6       94.28      102.36     17.88 o
   8   7   6      235.87      150.46     52.45 o
  -9   8   6       56.48       18.98     20.16 o
  -8   8   6      259.30      204.83     35.30 o
  -7   8   6      182.00      169.86     23.54 o
  -6   8   6      694.29      715.04     53.33 o
  -5   8   6      550.10      518.92     36.07 o
  -4   8   6      275.26      290.94     25.21 o
  -3   8   6      977.15     1080.99     46.80 o
  -2   8   6     1181.74     1211.35     44.49 o
  -1   8   6     1344.23     1340.83     41.63 o
   0   8   6     1393.05     1383.71     47.20 o
   1   8   6     1977.19     1979.01     59.00 o
   2   8   6      864.02      874.93     39.08 o
   3   8   6     1130.77     1194.98     43.82 o
   4   8   6      420.27      466.13     30.85 o
   5   8   6      817.19      937.56     47.29 o
   6   8   6      129.19      148.61     17.77 o
   7   8   6      325.01      269.74     30.45 o
  -8   9   6      193.43      153.44     37.64 o
  -7   9   6      183.86      169.07     25.98 o
  -6   9   6      208.82      230.06     29.49 o
  -5   9   6      478.08      470.58     40.42 o
  -4   9   6      322.69      307.19     32.70 o
  -3   9   6      597.28      657.21     45.89 o
  -2   9   6      474.08      502.47     39.81 o
  -1   9   6      881.61      911.55     48.87 o
   0   9   6     1313.33     1291.71     46.97 o
   1   9   6      798.38      816.07     37.85 o
   2   9   6     1270.76     1349.48     62.63 o
   3   9   6      640.32      633.75     44.25 o
   4   9   6     1067.06     1063.81     74.11 o
   5   9   6       89.12       66.41     21.71 o
   6   9   6      814.32      769.30     47.51 o
  -7  10   6      305.87      274.80     44.19 o
  -6  10   6      781.82      667.27     64.34 o
  -5  10   6      402.44      375.76     51.26 o
  -4  10   6      663.16      602.71     57.33 o
  -3  10   6      896.82      945.16     58.34 o
  -2  10   6      683.47      661.41     84.69 o
  -1  10   6     1542.93     1495.82     90.45 o
   0  10   6      550.45      568.95     54.30 o
   1  10   6      979.12     1006.89     54.54 o
   2  10   6      174.12      159.69     23.05 o
   3  10   6      285.15      293.59     35.48 o
   4  10   6      232.62      214.74     35.08 o
   5  10   6      201.87      192.99     33.20 o
   6  10   6       68.30      122.51     26.64 o
  -6  11   6      159.87      174.82     35.05 o
  -5  11   6      596.74      646.98     64.06 o
  -4  11   6      406.50      465.40     44.76 o
  -3  11   6      645.76      724.95    173.11 o
  -2  11   6      397.34      400.26     70.80 o
  -1  11   6      431.28      425.03     50.79 o
   0  11   6      328.99      353.81     46.21 o
   1  11   6      440.63      426.13     51.13 o
   2  11   6      300.38      274.80     44.72 o
   3  11   6      498.78      498.48     42.64 o
   4  11   6       84.37      107.23     20.66 o
   5  11   6      231.22      254.43     39.38 o
  -5  12   6      205.59      210.15     41.85 o
  -4  12   6      277.10      239.16     47.11 o
  -3  12   6       85.04       94.59     26.79 o
  -2  12   6      415.55      398.52     65.37 o
  -1  12   6       20.17      -22.49     48.70 o
   0  12   6      489.17      464.59     54.60 o
   1  12   6       93.08      102.27     29.23 o
   2  12   6      380.70      386.36     59.77 o
   3  12   6       67.25       78.15     28.79 o
  -2  13   6      206.99      253.90    119.27 o
  -1  13   6      334.57      297.38     44.11 o
   0  13   6       87.95       56.50     26.17 o
   1  13   6      437.56      510.87     83.20 o
  -4 -12   7      134.73      125.66     43.46 o
  -3 -12   7      482.49      445.68     56.01 o
  -2 -12   7        7.31       -9.65     12.23 o
  -1 -12   7      619.22      604.67     67.74 o
   0 -12   7       19.21        7.24     11.46 o
   1 -12   7      881.01      854.29     58.14 o
   2 -12   7       16.62       21.02     12.77 o
  -5 -11   7       62.53       77.07     25.14 o
  -4 -11   7      957.47      900.99     64.39 o
  -3 -11   7      124.20      121.87     21.64 o
  -2 -11   7      779.25      709.93     51.07 o
  -1 -11   7       71.53       56.80     15.52 o
   0 -11   7      923.48      852.01     56.10 o
   1 -11   7      144.42      144.82     23.80 o
   2 -11   7      879.49      869.11     49.01 o
   3 -11   7      180.37      167.26     26.33 o
   4 -11   7      544.45      520.46    116.16 o
  -7 -10   7      487.30      515.86     77.56 o
  -6 -10   7       20.45       26.58     32.35 o
  -5 -10   7      786.77      841.45     74.78 o
  -4 -10   7      162.56      165.90     25.58 o
  -3 -10   7     1203.22     1045.19     80.28 o
  -2 -10   7      124.79       96.47     20.54 o
  -1 -10   7      929.40      867.55     53.56 o
   0 -10   7      100.88      115.47     20.48 o
   1 -10   7      575.17      466.66     33.46 o
   2 -10   7      100.93      109.85     17.45 o
   3 -10   7      382.37      345.18     39.19 o
   4 -10   7      148.94      112.20     45.20 o
   5 -10   7      318.13      204.36     55.69 o
  -8  -9   7      340.75      434.17     74.41 o
  -7  -9   7       17.41       -5.86     18.52 o
  -6  -9   7      447.09      493.60     51.49 o
  -5  -9   7      104.18      107.65     57.28 o
  -4  -9   7      649.60      753.33     73.98 o
  -3  -9   7      227.46      187.58     24.29 o
  -2  -9   7     1473.70     1407.97     66.49 o
  -1  -9   7       19.76       14.23     10.62 o
   0  -9   7      657.28      578.52     34.77 o
   1  -9   7      374.33      340.05     26.86 o
   2  -9   7      489.35      460.26     38.11 o
   3  -9   7      140.71      121.62     21.31 o
   4  -9   7      258.24      199.48     50.91 o
   5  -9   7      384.98      356.95     65.55 o
  -9  -8   7      327.85      311.36     60.88 o
  -8  -8   7       44.42        2.73     19.93 o
  -7  -8   7      547.02      505.22     52.12 o
  -6  -8   7       13.77       -8.49     10.00 o
  -5  -8   7     1245.63     1174.94     75.74 o
  -4  -8   7      194.74      160.13     27.00 o
  -3  -8   7      214.07      148.86     27.12 o
  -2  -8   7       69.19       69.51     15.91 o
  -1  -8   7      545.64      495.19     29.69 o
   0  -8   7      123.82      112.46     14.70 o
   1  -8   7     1496.29     1492.70     63.40 o
   2  -8   7      411.74      385.87     33.61 o
   3  -8   7      475.04      435.95     36.67 o
   4  -8   7      321.05      225.59     52.17 o
  -9  -7   7       10.90       14.05     17.97 o
  -8  -7   7      941.71      979.15     57.61 o
  -7  -7   7      130.46       73.73     19.22 o
  -6  -7   7     2543.06     2544.98     91.22 o
  -5  -7   7        7.26       11.04     10.21 o
  -4  -7   7     3064.08     3146.66    117.95 o
  -3  -7   7      777.28      771.18     48.37 o
  -2  -7   7     4927.66     5008.57    176.15 o
  -1  -7   7      359.47      312.17     22.73 o
   0  -7   7     2206.98     2085.39     56.34 o
   1  -7   7     1513.77     1497.13     48.29 o
   2  -7   7     1103.55     1057.71     42.10 o
   3  -7   7      501.84      448.07     28.44 o
 -10  -6   7       68.77       59.05     21.83 o
  -9  -6   7      856.49      870.60     62.00 o
  -8  -6   7       60.53       84.65     18.64 o
  -7  -6   7     1737.43     1798.51     73.36 o
  -6  -6   7      164.51      164.87     21.98 o
  -5  -6   7     3671.30     3906.95    106.21 o
  -4  -6   7      150.39      141.16     18.14 o
  -3  -6   7     4477.95     4261.25    185.40 o
  -2  -6   7      346.28      312.61     24.10 o
  -1  -6   7     3397.53     3457.64     83.19 o
   0  -6   7     1208.27     1162.13     46.84 o
   1  -6   7     2971.33     2842.76     79.63 o
   2  -6   7      911.95      876.46     42.50 o
   3  -6   7      903.47      880.04     37.84 o
   4  -6   7      276.43      277.17     28.89 o
 -10  -5   7      884.12      825.97     53.48 o
  -9  -5   7       80.54       89.95     19.36 o
  -8  -5   7     1385.35     1412.36     64.71 o
  -7  -5   7      133.59      103.86     17.21 o
  -6  -5   7     2076.63     2046.89     76.95 o
  -5  -5   7        6.10        7.12      7.86 o
  -4  -5   7     1370.86     1337.01     63.15 o
  -3  -5   7      405.08      376.53     35.05 o
  -2  -5   7     2396.24     2275.05     89.69 o
  -1  -5   7      565.96      527.82     43.78 o
   0  -5   7     2831.81     2842.56     77.11 o
   1  -5   7     1298.49     1296.85     50.01 o
   2  -5   7     2383.46     2301.34     61.79 o
   3  -5   7      670.94      626.72     30.75 o
   4  -5   7     3387.02     3365.08    109.26 o
   5  -5   7      268.58      286.19     30.78 o
 -10  -4   7       35.22       37.10     20.13 o
  -9  -4   7      813.82      790.57     42.49 o
  -8  -4   7      568.88      509.34     37.18 o
  -7  -4   7      811.18      781.35     44.03 o
  -6  -4   7      205.47      201.10     25.77 o
  -5  -4   7      413.42      397.78     29.00 o
  -4  -4   7      702.31      697.29     38.06 o
  -3  -4   7     1054.88     1047.48     56.02 o
  -2  -4   7       89.71       95.97     12.24 o
  -1  -4   7      970.57      925.89     39.98 o
   0  -4   7       79.08       77.78     14.53 o
   1  -4   7     2110.75     2091.27     55.15 o
   2  -4   7       45.65       38.35      9.00 o
   3  -4   7     3768.71     3866.38     92.13 o
   4  -4   7       64.46       66.10     11.83 o
   5  -4   7     1724.41     1639.83     59.24 o
   6  -4   7      639.42      631.89     38.30 o
   7  -4   7      841.73      792.17     77.39 o
 -11  -3   7       44.53       17.93     19.18 o
 -10  -3   7      714.93      662.22     46.07 o
  -9  -3   7      175.14      189.91     24.22 o
  -8  -3   7      704.04      721.18     36.98 o
  -7  -3   7      318.92      313.68     26.75 o
  -6  -3   7     1528.07     1540.16     58.63 o
  -5  -3   7      280.53      270.36     25.73 o
  -4  -3   7      933.38      923.69     41.09 o
  -3  -3   7      937.15      954.57     29.10 o
  -2  -3   7      445.30      413.61     49.35 o
  -1  -3   7      351.80      316.91     28.19 o
   0  -3   7     1674.81     1587.35     41.61 o
   1  -3   7     1876.03     1799.85     40.07 o
   2  -3   7     1477.79     1301.89     63.54 o
   3  -3   7      562.71      555.66     30.28 o
   4  -3   7     1047.13     1065.50     43.26 o
   5  -3   7      215.35      216.00     37.71 o
   6  -3   7     1445.17     1317.01     73.82 o
   7  -3   7      243.19      276.78     32.38 o
   8  -3   7      331.63      370.86     40.03 o
 -11  -2   7      324.39      339.28     34.68 o
 -10  -2   7       15.82       16.88     13.22 o
  -9  -2   7      684.03      741.71     45.54 o
  -8  -2   7       17.97       -0.09      7.37 o
  -7  -2   7     1879.50     1812.35     55.38 o
  -6  -2   7      198.46      193.48     16.84 o
  -5  -2   7     2545.29     2494.16     61.16 o
  -4  -2   7      757.20      760.01     30.38 o
  -3  -2   7     5777.77     5980.40    101.55 o
  -2  -2   7     1748.17     1803.95     50.09 o
  -1  -2   7     3986.59     3786.32     98.18 o
   0  -2   7      759.39      648.62     25.28 o
   1  -2   7     2773.71     2827.13     56.57 o
   2  -2   7     2914.50     2894.80     66.39 o
   3  -2   7      951.85      947.23     37.61 o
   4  -2   7      749.37      747.39     33.87 o
   5  -2   7      373.85      373.31     35.35 o
   6  -2   7      172.75      158.46     20.61 o
   7  -2   7      448.05      421.47     53.17 o
   8  -2   7      182.60      183.12     28.30 o
   9  -2   7      170.12      186.57     30.30 o
 -11  -1   7       11.29       10.94     14.88 o
 -10  -1   7      784.37      756.94     87.27 o
  -9  -1   7        2.96       16.87     17.04 o
  -8  -1   7     1127.07     1158.93     70.30 o
  -7  -1   7       46.04       42.99      8.69 o
  -6  -1   7     2290.54     2308.93     58.50 o
  -5  -1   7      186.03      176.54     14.65 o
  -4  -1   7     5535.30     5480.32     94.16 o
  -3  -1   7      849.48      901.28     26.37 o
  -2  -1   7     6708.71     6634.22    118.60 o
  -1  -1   7      130.57      126.98     22.02 o
   0  -1   7     3707.08     3621.35     78.08 o
   1  -1   7      189.11      161.28      9.01 o
   2  -1   7     4232.88     4171.75    297.33 o
   3  -1   7       91.87       71.97     11.53 o
   4  -1   7      948.66      953.73     54.76 o
   5  -1   7      966.87      998.16     59.26 o
   6  -1   7      996.63      958.97     61.42 o
   7  -1   7      185.89      172.00     23.03 o
   8  -1   7      479.49      409.28     43.87 o
   9  -1   7      169.73      220.62     35.58 o
 -11   0   7      381.03      454.18     39.55 o
 -10   0   7      136.72      114.23     28.33 o
  -9   0   7     1533.67     1587.20    114.41 o
  -8   0   7        0.83       -3.21      9.72 o
  -7   0   7     3605.00     3651.19     99.74 o
  -6   0   7      154.00      142.57     13.17 o
  -5   0   7     3033.09     3096.50     64.09 o
  -4   0   7      110.97       91.47      9.80 o
  -3   0   7     5194.42     5306.44     98.96 o
  -2   0   7       94.91       84.26     10.98 o
  -1   0   7     7171.84     6825.20    146.08 o
   0   0   7       81.38       53.75     16.78 o
   1   0   7     4498.66     4495.71    105.91 o
   2   0   7     2294.60     2363.39     66.61 o
   3   0   7     3490.53     3428.29    138.36 o
   4   0   7     1077.70     1021.97     96.22 o
   5   0   7     1822.12     1771.35     81.97 o
   6   0   7      367.40      318.74     36.85 o
   7   0   7      776.68      781.03     48.13 o
   8   0   7      398.79      420.21     45.73 o
   9   0   7      260.90      257.07     46.50 o
 -11   1   7       10.48      -23.59     24.07 o
 -10   1   7      770.42      825.93     50.28 o
  -9   1   7        3.48      -15.18     10.12 o
  -8   1   7     1104.83     1101.83     57.86 o
  -7   1   7       44.86       50.10     11.32 o
  -6   1   7     2300.55     2284.35     83.52 o
  -5   1   7      201.83      170.07     12.28 o
  -4   1   7     5439.10     5299.97    107.81 o
  -3   1   7      855.90      815.10     26.58 o
  -2   1   7     6443.08     6490.03    118.41 o
  -1   1   7       93.79       72.18     16.83 o
   0   1   7     3659.79     3323.14     90.04 o
   1   1   7      197.01      165.20     13.92 o
   2   1   7     4196.35     4168.47    171.50 o
   3   1   7       89.76       96.00     17.56 o
   4   1   7      925.15      908.44     55.07 o
   5   1   7      956.04      902.37     57.92 o
   6   1   7     1003.15     1041.60     65.62 o
   7   1   7      195.55      178.49     23.73 o
   8   1   7      463.16      432.74     46.85 o
   9   1   7      173.66      220.27     40.67 o
 -11   2   7      300.35      247.61     50.49 o
 -10   2   7       15.64      -17.08     21.37 o
  -9   2   7      642.59      652.48     54.98 o
  -8   2   7       18.28       19.66     11.51 o
  -7   2   7     1926.85     2034.21     87.98 o
  -6   2   7      184.13      152.28     19.37 o
  -5   2   7     2635.22     2789.90     72.13 o
  -4   2   7      767.93      745.78     32.74 o
  -3   2   7     5799.50     5160.23    398.12 o
  -2   2   7     1770.46     1753.86     36.09 o
  -1   2   7     3902.20     3883.31     85.75 o
   0   2   7      780.47      731.60     26.39 o
   1   2   7     2553.84     2429.68     63.51 o
   2   2   7     2913.66     2992.97    126.13 o
   3   2   7      881.32      796.16     61.92 o
   4   2   7      770.75      701.43     48.24 o
   5   2   7      302.29      318.17     34.73 o
   6   2   7      180.73      149.80     25.27 o
   7   2   7      396.62      378.31     34.19 o
   8   2   7      156.92      124.41     47.34 o
 -11   3   7       45.88       16.38     28.56 o
 -10   3   7      707.28      781.68     63.46 o
  -9   3   7      169.66      179.37     29.77 o
  -8   3   7      728.53      770.93     64.35 o
  -7   3   7      302.89      286.70     38.16 o
  -6   3   7     1609.63     1757.75     56.39 o
  -5   3   7      269.45      266.02     17.51 o
  -4   3   7     1086.20     1068.55     33.07 o
  -3   3   7      930.44      891.77     39.91 o
  -2   3   7      567.27      533.01     16.90 o
  -1   3   7      409.19      369.24     17.57 o
   0   3   7     1699.81     1670.97     44.64 o
   1   3   7     1950.00     1977.74     50.51 o
   2   3   7     1378.21     1473.20     83.80 o
   3   3   7      574.50      544.71     33.93 o
   4   3   7      976.80      939.78     47.90 o
   5   3   7      212.94      185.87     23.20 o
   6   3   7     1415.69     1446.70     79.78 o
   7   3   7      221.45      230.17     27.71 o
   8   3   7      320.31      328.86     56.77 o
 -10   4   7       34.09       55.07     20.65 o
  -9   4   7      839.44      807.63     65.27 o
  -8   4   7      572.55      529.55     48.13 o
  -7   4   7      883.25      847.75     48.14 o
  -6   4   7      199.49      174.44     20.92 o
  -5   4   7      488.22      457.28     23.84 o
  -4   4   7      709.78      629.34     20.51 o
  -3   4   7     1053.46     1050.17     56.62 o
  -2   4   7       80.54       83.59      6.33 o
  -1   4   7     1103.36     1103.55     30.27 o
   0   4   7       76.52       65.61      8.43 o
   1   4   7     2107.71     2197.80     72.41 o
   2   4   7       44.18       22.05     11.85 o
   3   4   7     3789.97     3884.01    146.26 o
   4   4   7       55.65       43.55     11.50 o
   5   4   7     1798.10     1890.68     75.30 o
   6   4   7      640.70      603.61     44.71 o
   7   4   7      841.19      852.33     43.61 o
   8   4   7      247.60      266.67     29.29 o
 -10   5   7      913.45      893.35     61.09 o
  -9   5   7       82.21       97.33     21.64 o
  -8   5   7     1415.86     1428.36     67.69 o
  -7   5   7      146.40      153.69     22.36 o
  -6   5   7     2010.36     2034.34     73.29 o
  -5   5   7       10.70       14.14      8.92 o
  -4   5   7     1278.84     1337.09     44.59 o
  -3   5   7      394.74      410.19     23.14 o
  -2   5   7     2401.84     2398.52     57.59 o
  -1   5   7      515.12      475.32     20.92 o
   0   5   7     2800.18     2886.28     68.62 o
   1   5   7     1264.92     1287.95     49.35 o
   2   5   7     2505.90     2414.50     64.32 o
   3   5   7      619.36      627.00     33.25 o
   4   5   7     3559.17     3735.19    104.99 o
   5   5   7      308.33      306.85     26.73 o
   6   5   7     1798.76     1876.74     69.45 o
   7   5   7      254.14      289.06     25.69 o
   8   5   7      387.76      295.29     75.01 o
 -10   6   7       67.87       41.11     17.01 o
  -9   6   7      851.34      898.89     58.28 o
  -8   6   7       62.66       83.25     27.56 o
  -7   6   7     1668.93     1654.40     98.15 o
  -6   6   7      178.02      170.43     21.99 o
  -5   6   7     3596.29     3908.81    102.53 o
  -4   6   7      164.85      157.26     15.69 o
  -3   6   7     4271.61     4557.73     92.10 o
  -2   6   7      323.71      345.05     19.29 o
  -1   6   7     3424.07     3484.66     76.87 o
   0   6   7     1174.09     1147.97     33.26 o
   1   6   7     3034.90     3055.39     64.75 o
   2   6   7      919.15      917.51     42.68 o
   3   6   7      914.17      935.14     41.89 o
   4   6   7      250.77      278.07     23.92 o
   5   6   7      861.25      921.46     46.19 o
   6   6   7      108.11      123.66     19.48 o
   7   6   7      809.57      786.24     42.65 o
   8   6   7       80.03      166.29     56.92 o
  -9   7   7       10.99       27.31     21.90 o
  -8   7   7      914.28      881.82     55.41 o
  -7   7   7      135.49      105.86     31.83 o
  -6   7   7     2464.02     2765.79     91.36 o
  -5   7   7        5.03       11.30     10.23 o
  -4   7   7     3045.22     3172.61    100.91 o
  -3   7   7      780.85      778.46     35.18 o
  -2   7   7     5006.06     5356.88     90.90 o
  -1   7   7      385.72      402.09     36.29 o
   0   7   7     2170.45     2270.21     56.26 o
   1   7   7     1526.54     1540.21     57.20 o
   2   7   7     1043.81     1051.38     38.81 o
   3   7   7      519.36      535.21     32.19 o
   4   7   7      597.76      585.34     35.42 o
   5   7   7      432.47      431.94     32.60 o
   6   7   7      166.51      172.87     21.72 o
   7   7   7       82.70       64.39     14.16 o
  -9   8   7      319.37      404.57     61.56 o
  -8   8   7       43.62        5.51     13.77 o
  -7   8   7      512.02      467.47     45.16 o
  -6   8   7       10.80       -1.46     11.64 o
  -5   8   7     1204.25     1241.39     51.14 o
  -4   8   7      194.81      183.34     19.46 o
  -3   8   7      242.92      297.11     38.43 o
  -2   8   7       85.83       85.91     17.10 o
  -1   8   7      554.08      570.92     27.70 o
   0   8   7      152.13      137.26     15.62 o
   1   8   7     1438.79     1488.12     52.81 o
   2   8   7      413.40      402.44     25.23 o
   3   8   7      438.25      426.59     29.36 o
   4   8   7      312.23      314.21     26.31 o
   5   8   7      624.76      625.32     39.81 o
   6   8   7      197.29      144.14     30.75 o
   7   8   7      461.56      277.96     69.01 o
  -8   9   7      357.31      266.94     43.19 o
  -7   9   7       19.66        1.15     20.59 o
  -6   9   7      433.02      472.98     48.92 o
  -5   9   7       95.34       90.70     20.26 o
  -4   9   7      660.97      727.42     49.69 o
  -3   9   7      230.57      204.07     49.48 o
  -2   9   7     1497.58     1548.85     71.07 o
  -1   9   7       20.65       30.42     11.16 o
   0   9   7      684.72      721.86     36.35 o
   1   9   7      360.39      328.72     26.54 o
   2   9   7      491.02      490.62     31.76 o
   3   9   7      149.88      164.93     27.17 o
   4   9   7      256.69      323.02     41.80 o
   5   9   7      374.32      398.59     40.39 o
   6   9   7       71.55       62.16     16.09 o
  -7  10   7      530.88      528.90     59.26 o
  -6  10   7       16.89      -27.22     20.13 o
  -5  10   7      797.28      859.12     84.90 o
  -4  10   7      152.69      162.43     26.35 o
  -3  10   7     1292.07     1245.93     67.80 o
  -2  10   7      120.40       93.01     33.02 o
  -1  10   7      990.49     1054.58     87.85 o
   0  10   7      109.60      115.98     40.98 o
   1  10   7      550.34      513.23     73.50 o
   2  10   7       96.37      116.43     21.07 o
   3  10   7      399.59      450.82     39.10 o
   4  10   7      141.33      156.08     31.36 o
   5  10   7      323.01      316.89     44.46 o
  -6  11   7      777.70      753.08     67.77 o
  -5  11   7       55.44       43.92     18.76 o
  -4  11   7     1044.69     1026.73     65.37 o
  -3  11   7      135.56      119.65     50.69 o
  -2  11   7      821.54      803.67     68.71 o
  -1  11   7       88.39       70.00     21.26 o
   0  11   7      928.62     1037.81     78.38 o
   1  11   7      152.52      127.69     59.04 o
   2  11   7      879.37      892.90     77.10 o
   3  11   7      196.97      199.60     44.17 o
   4  11   7      510.57      545.96     57.58 o
  -4  12   7      133.59      119.97     35.09 o
  -3  12   7      472.10      522.48    168.00 o
  -2  12   7       10.28      -10.95     17.51 o
  -1  12   7      627.95      580.89     61.15 o
   0  12   7       24.74       29.10     21.40 o
   1  12   7      853.78      755.08    118.01 o
   2  12   7       24.77       10.92     29.77 o
  -3 -12   8       32.65       43.66     32.54 o
  -2 -12   8      384.80      247.17     57.87 o
  -1 -12   8       38.03       52.53     26.15 o
   0 -12   8      694.25      671.18     90.98 o
   1 -12   8       79.18       84.35     38.47 o
  -5 -11   8      591.31      649.63     91.59 o
  -4 -11   8      153.50      141.58     30.47 o
  -3 -11   8     1089.23     1027.84     67.38 o
  -2 -11   8      193.76      162.59     25.47 o
  -1 -11   8     1324.87     1382.12     95.09 o
   0 -11   8       55.63        5.22     15.22 o
   1 -11   8     1322.10     1329.10     84.41 o
   2 -11   8       91.85       90.76     22.66 o
   3 -11   8      578.05      554.80     65.16 o
  -6 -10   8      314.34      279.40    100.70 o
  -5 -10   8      150.43      169.57     31.75 o
  -4 -10   8     1106.74     1086.24    100.23 o
  -3 -10   8      222.25      240.39     30.14 o
  -2 -10   8     1303.88     1111.31     63.56 o
  -1 -10   8       67.63       54.22     14.24 o
   0 -10   8     1051.95     1004.12     67.67 o
   1 -10   8      102.86      130.60     22.35 o
   2 -10   8      919.11      849.93     53.65 o
   3 -10   8        0.54       11.29     12.14 o
   4 -10   8      466.82      476.65     72.30 o
  -8  -9   8       26.72      -11.68     36.16 o
  -7  -9   8      604.06      573.90     73.13 o
  -6  -9   8       87.95       81.27     24.02 o
  -5  -9   8      560.45      577.14     55.37 o
  -4  -9   8       45.42       20.30     14.62 o
  -3  -9   8      535.43      505.28     49.00 o
  -2  -9   8      118.66       97.03     18.92 o
  -1  -9   8      334.22      353.48     34.20 o
   0  -9   8       74.22       55.65     13.37 o
   1  -9   8      508.49      458.70     33.21 o
   2  -9   8       28.09        7.43     10.10 o
   3  -9   8      146.11      126.23     28.62 o
   4  -9   8      109.20      110.47     33.16 o
  -8  -8   8      771.70      868.00    133.45 o
  -7  -8   8       48.70       28.33     12.87 o
  -6  -8   8      703.57      730.27     61.54 o
  -5  -8   8       32.19        9.88     13.10 o
  -4  -8   8      881.35      915.57     64.91 o
  -3  -8   8        6.58        9.39     10.80 o
  -2  -8   8      857.22      778.11     48.10 o
  -1  -8   8       43.14       32.70     12.58 o
   0  -8   8      484.58      393.03     34.16 o
   1  -8   8       54.13       30.87     14.54 o
   2  -8   8      457.36      453.10     47.41 o
   3  -8   8      102.03      102.51     27.64 o
   4  -8   8      434.42      359.34     60.66 o
  -9  -7   8      588.12      616.47     48.17 o
  -8  -7   8      126.19      110.70     27.60 o
  -7  -7   8     1245.45     1311.76     65.59 o
  -6  -7   8      226.57      200.16     25.35 o
  -5  -7   8     2521.51     2673.92    223.42 o
  -4  -7   8       61.80       34.71     14.73 o
  -3  -7   8     2629.17     2556.79    114.82 o
  -2  -7   8      331.31      289.91     27.74 o
  -1  -7   8     1398.60     1322.12     60.28 o
   0  -7   8      272.62      279.73     34.83 o
   1  -7   8     1908.34     1820.77     83.28 o
   2  -7   8       41.51       32.34     10.44 o
   3  -7   8      524.72      508.05     35.86 o
   4  -7   8      117.27       87.44     22.07 o
 -10  -6   8      308.14      278.68     56.52 o
  -9  -6   8      226.92      208.75     27.60 o
  -8  -6   8     1143.00     1228.91     63.79 o
  -7  -6   8      224.49      247.72     30.90 o
  -6  -6   8     1547.62     1701.81     70.55 o
  -5  -6   8      162.47      133.37     19.77 o
  -4  -6   8     3998.28     4154.13    137.15 o
  -3  -6   8      262.91      241.97     30.22 o
  -2  -6   8     5245.71     5121.37    126.82 o
  -1  -6   8      301.78      244.69     26.29 o
   0  -6   8     4028.68     4133.06    102.92 o
   1  -6   8      340.79      318.64     26.46 o
   2  -6   8     2456.39     2425.17     77.98 o
   3  -6   8       84.81       80.97     12.72 o
   4  -6   8     1073.66     1140.95     51.41 o
   5  -6   8      198.64      213.26     39.95 o
 -10  -5   8       87.46       90.96     26.58 o
  -9  -5   8      713.68      709.70     48.93 o
  -8  -5   8      144.82      148.44     21.38 o
  -7  -5   8     1698.64     1789.45     99.31 o
  -6  -5   8       17.52       21.35     10.63 o
  -5  -5   8     1209.26     1147.16     53.68 o
  -4  -5   8       67.31       50.80     10.81 o
  -3  -5   8     2432.96     2479.27     96.05 o
  -2  -5   8      739.34      755.46     50.59 o
  -1  -5   8     2670.05     2666.54     82.88 o
   0  -5   8      568.74      565.15     33.55 o
   1  -5   8     3187.06     3212.84     87.72 o
   2  -5   8      278.71      236.81     19.61 o
   3  -5   8     1714.64     1706.66     61.08 o
   4  -5   8        4.07       12.07      8.89 o
   5  -5   8     2050.57     2173.55     92.88 o
 -10  -4   8      580.79      641.40     47.96 o
  -9  -4   8        6.87        9.60     10.53 o
  -8  -4   8      785.02      787.09     40.84 o
  -7  -4   8       55.14       61.63     14.45 o
  -6  -4   8      183.99      201.75     22.36 o
  -5  -4   8       30.14       25.66     10.64 o
  -4  -4   8      735.72      763.36     53.63 o
  -3  -4   8      244.08      244.64     27.98 o
  -2  -4   8      536.34      471.99     56.42 o
  -1  -4   8      263.55      282.48     32.73 o
   0  -4   8     1683.75     1627.45     57.42 o
   1  -4   8     1356.23     1282.12     44.16 o
   2  -4   8     4042.94     4202.13    107.29 o
   3  -4   8      193.73      196.23     19.42 o
   4  -4   8     2471.12     2607.28    116.49 o
   5  -4   8      209.02      206.58     28.33 o
   6  -4   8     1466.22     1449.57     80.18 o
 -11  -3   8      216.00      351.38     63.29 o
 -10  -3   8       42.83       13.61     12.25 o
  -9  -3   8      314.60      320.55     32.24 o
  -8  -3   8       57.00       42.96     11.58 o
  -7  -3   8      865.35      769.51     37.39 o
  -6  -3   8      359.31      344.37     23.82 o
  -5  -3   8      424.51      374.43     43.62 o
  -4  -3   8      297.71      249.64     22.82 o
  -3  -3   8     2250.89     2189.84     68.77 o
  -2  -3   8     1666.89     1550.43    100.27 o
  -1  -3   8     2157.69     2093.14     61.65 o
   0  -3   8      422.79      368.14     28.36 o
   1  -3   8     2370.17     2362.14     49.04 o
   2  -3   8      678.48      687.47     30.99 o
   3  -3   8     1444.75     1483.13     63.53 o
   4  -3   8        9.30       16.52     15.55 o
   5  -3   8     1234.79     1240.45     68.98 o
   6  -3   8      377.37      338.36     29.60 o
   7  -3   8      453.27      440.14     43.03 o
   8  -3   8      142.42       87.68     30.14 o
 -11  -2   8      117.86      110.05     24.72 o
 -10  -2   8      244.46      237.46     28.60 o
  -9  -2   8      143.41      158.92     21.69 o
  -8  -2   8      878.85      813.51     46.69 o
  -7  -2   8      176.72      169.75     17.13 o
  -6  -2   8     1336.94     1295.94     45.56 o
  -5  -2   8      678.39      712.52     32.13 o
  -4  -2   8     4052.89     4117.84     83.74 o
  -3  -2   8      259.62      233.11     17.51 o
  -2  -2   8     3177.54     3164.49     90.70 o
  -1  -2   8      540.17      490.92     27.40 o
   0  -2   8     2709.21     2693.54     61.37 o
   1  -2   8      111.20      118.77     11.30 o
   2  -2   8     2361.22     2280.53     86.69 o
   3  -2   8      273.36      267.01     20.60 o
   4  -2   8      685.86      625.99     46.05 o
   5  -2   8       91.33      113.85     21.62 o
   6  -2   8      693.21      686.02     54.15 o
   7  -2   8      117.01      120.72     19.44 o
   8  -2   8      274.06      251.33     35.57 o
 -11  -1   8      284.87      266.12     37.70 o
 -10  -1   8      237.61      225.84     30.07 o
  -9  -1   8      971.45      967.82     52.90 o
  -8  -1   8      391.11      371.09     31.48 o
  -7  -1   8     2240.66     2252.63     74.88 o
  -6  -1   8      169.56      143.35     14.69 o
  -5  -1   8     1920.65     1901.59     52.04 o
  -4  -1   8      388.37      387.78     21.64 o
  -3  -1   8     7631.84     7767.38    120.77 o
  -2  -1   8       13.46        1.36      3.69 o
  -1  -1   8     2950.54     2859.19     85.38 o
   0  -1   8     1317.46     1297.74     45.32 o
   1  -1   8     4739.72     4704.93    105.92 o
   2  -1   8       14.32        9.62      5.87 o
   3  -1   8     2734.99     2713.79    161.18 o
   4  -1   8      173.56      182.80     26.25 o
   5  -1   8     1735.92     1753.90     84.03 o
   6  -1   8       82.39       80.82     19.31 o
   7  -1   8      608.55      672.44     46.59 o
   8  -1   8        8.70       -6.31     14.86 o
 -11   0   8      324.63      244.62     54.35 o
 -10   0   8      767.65      810.80     58.01 o
  -9   0   8      267.28      289.02     29.45 o
  -8   0   8     3884.35     4080.18    181.77 o
  -7   0   8       21.07       17.16      9.84 o
  -6   0   8     4591.44     4614.56     92.71 o
  -5   0   8        9.02        7.37      6.45 o
  -4   0   8     4363.14     4442.14    163.04 o
  -3   0   8       17.97       15.75      5.25 o
  -2   0   8     3579.09     3538.79     83.44 o
  -1   0   8      347.93      327.23     25.84 o
   0   0   8     2168.08     2171.10     60.04 o
   1   0   8       75.75       58.33      9.86 o
   2   0   8     1543.93     1461.35     45.43 o
   3   0   8       92.49       97.84     18.86 o
   4   0   8      975.62     1016.52     60.40 o
   5   0   8       51.45       65.43     18.90 o
   6   0   8     1978.26     2141.69     99.44 o
   7   0   8        0.75        2.27     11.07 o
   8   0   8      957.02      947.49    150.54 o
 -11   1   8      292.28      230.22     49.60 o
 -10   1   8      243.34      275.31     38.69 o
  -9   1   8      957.09      948.39     51.08 o
  -8   1   8      384.72      403.97     42.76 o
  -7   1   8     2234.91     2285.41    132.34 o
  -6   1   8      162.12      169.16     18.72 o
  -5   1   8     1845.30     1754.01     58.95 o
  -4   1   8      380.70      361.73     21.16 o
  -3   1   8     7435.14     7592.52    112.87 o
  -2   1   8       12.09       10.47      5.94 o
  -1   1   8     2836.11     2691.73     68.90 o
   0   1   8     1320.80     1304.47     45.87 o
   1   1   8     4673.49     4564.21     94.58 o
   2   1   8       11.83       15.65      5.80 o
   3   1   8     2653.80     2636.76     98.44 o
   4   1   8      163.52      155.22     25.66 o
   5   1   8     1724.15     1805.75     87.54 o
   6   1   8       76.21       91.38     22.81 o
   7   1   8      617.47      641.75     45.90 o
   8   1   8        6.37       -0.94     19.10 o
 -11   2   8      122.69       65.42     33.20 o
 -10   2   8      233.81      300.65     51.95 o
  -9   2   8      146.06      168.06     29.56 o
  -8   2   8      824.76      726.13     55.96 o
  -7   2   8      186.74      193.65     20.82 o
  -6   2   8     1261.55     1285.60     63.32 o
  -5   2   8      671.56      693.00     34.56 o
  -4   2   8     4127.66     4211.44     88.76 o
  -3   2   8      244.52      213.96     17.80 o
  -2   2   8     3149.98     3058.33     54.27 o
  -1   2   8      525.07      518.47     24.06 o
   0   2   8     2649.68     2582.68     56.79 o
   1   2   8      109.47       91.70     10.62 o
   2   2   8     2315.51     2263.81     68.90 o
   3   2   8      266.03      230.85     28.01 o
   4   2   8      572.93      540.84     45.04 o
   5   2   8       89.00       87.32     20.03 o
   6   2   8      632.35      603.73     52.65 o
   7   2   8      101.85      102.18     27.57 o
   8   2   8      267.22      225.30     36.83 o
 -11   3   8      219.26      218.80     54.85 o
 -10   3   8       50.94       36.56     16.15 o
  -9   3   8      274.50      310.25     74.55 o
  -8   3   8       70.06       72.83     19.54 o
  -7   3   8      853.11      850.63     57.92 o
  -6   3   8      389.41      391.21     26.46 o
  -5   3   8      517.32      531.09     25.46 o
  -4   3   8      300.64      267.69     16.54 o
  -3   3   8     2341.33     2394.30     45.64 o
  -2   3   8     1676.11     1597.90     42.35 o
  -1   3   8     2349.53     2344.23     78.81 o
   0   3   8      414.22      370.49     21.10 o
   1   3   8     2434.35     2415.88     59.20 o
   2   3   8      685.23      670.01     40.88 o
   3   3   8     1326.58     1310.62     55.70 o
   4   3   8       11.68        8.77     11.69 o
   5   3   8     1180.22     1250.64     72.96 o
   6   3   8      373.16      394.15     42.82 o
   7   3   8      433.93      471.68     48.93 o
   8   3   8      140.25      134.65     25.72 o
 -10   4   8      586.14      588.66     58.81 o
  -9   4   8       10.02      -17.92     18.88 o
  -8   4   8      802.14      725.79     68.38 o
  -7   4   8       58.38       52.46     14.47 o
  -6   4   8      220.49      232.57     24.26 o
  -5   4   8       24.55       24.17      7.98 o
  -4   4   8      764.70      731.80     63.78 o
  -3   4   8      255.38      225.74     17.00 o
  -2   4   8      645.48      597.16     25.77 o
  -1   4   8      268.90      236.19     16.00 o
   0   4   8     1827.39     1709.77     42.65 o
   1   4   8     1348.53     1325.34     43.81 o
   2   4   8     4046.72     4057.23    102.42 o
   3   4   8      197.95      194.92     22.39 o
   4   4   8     2501.04     2613.11    125.72 o
   5   4   8      208.75      214.85     27.23 o
   6   4   8     1495.05     1570.02     73.67 o
   7   4   8       98.81      127.69     20.73 o
   8   4   8      256.75      253.99     42.33 o
 -10   5   8       79.46       64.69     37.95 o
  -9   5   8      747.81      687.92     51.38 o
  -8   5   8      124.64       63.99     22.55 o
  -7   5   8     1676.39     1672.42     77.03 o
  -6   5   8       11.95       19.08     10.42 o
  -5   5   8     1242.83     1092.82     50.30 o
  -4   5   8       56.98       41.88      9.43 o
  -3   5   8     2412.13     2428.21     60.99 o
  -2   5   8      728.90      733.29     23.62 o
  -1   5   8     2540.04     2591.72     54.24 o
   0   5   8      578.85      546.55     21.91 o
   1   5   8     3303.29     3286.06     68.30 o
   2   5   8      272.38      241.59     20.32 o
   3   5   8     1833.32     1860.51     60.75 o
   4   5   8        5.89        5.33      9.21 o
   5   5   8     2082.89     2098.07     72.48 o
   6   5   8      316.04      304.60     29.00 o
   7   5   8      803.73      928.45     60.81 o
 -10   6   8      306.38      310.89     43.63 o
  -9   6   8      217.35      195.01     29.54 o
  -8   6   8     1134.17     1066.65     83.29 o
  -7   6   8      219.68      195.28     25.78 o
  -6   6   8     1577.54     1553.30     65.90 o
  -5   6   8      158.86      152.01     17.86 o
  -4   6   8     3877.43     4091.59     90.06 o
  -3   6   8      265.31      277.34     20.68 o
  -2   6   8     5119.84     5342.33    138.16 o
  -1   6   8      302.16      305.05     18.43 o
   0   6   8     4049.01     4130.36     70.91 o
   1   6   8      350.68      328.02     20.85 o
   2   6   8     2440.67     2448.95     79.13 o
   3   6   8       79.25       64.69     12.02 o
   4   6   8     1111.61     1088.43     49.46 o
   5   6   8      196.68      238.13     25.08 o
   6   6   8      961.41     1023.71     53.31 o
   7   6   8      188.09      171.48     20.30 o
  -9   7   8      570.18      586.62     58.94 o
  -8   7   8      123.45      124.69     36.80 o
  -7   7   8     1200.27     1186.48     75.59 o
  -6   7   8      238.07      206.95     25.55 o
  -5   7   8     2527.39     2701.69     76.30 o
  -4   7   8       70.07       77.34     16.39 o
  -3   7   8     2680.25     2468.35    102.17 o
  -2   7   8      337.88      319.75     19.77 o
  -1   7   8     1289.28     1369.55     58.46 o
   0   7   8      272.84      272.13     19.73 o
   1   7   8     1916.48     1989.65     54.17 o
   2   7   8       44.62       34.91      9.57 o
   3   7   8      511.32      517.21     32.71 o
   4   7   8      121.17      132.83     19.44 o
   5   7   8      699.88      649.59     40.58 o
   6   7   8        5.81        6.04     11.12 o
   7   7   8      272.62      317.49     45.47 o
  -8   8   8      762.58      804.91     76.12 o
  -7   8   8       52.13       25.35     15.77 o
  -6   8   8      736.06      712.81     46.37 o
  -5   8   8       37.33       37.29     11.30 o
  -4   8   8      876.47      976.16     75.32 o
  -3   8   8        7.22      -14.79     11.88 o
  -2   8   8      797.77      778.84     62.04 o
  -1   8   8       43.26       33.31      9.78 o
   0   8   8      461.49      471.17     29.48 o
   1   8   8       53.28       47.28     10.85 o
   2   8   8      433.45      405.96     26.24 o
   3   8   8      102.48       96.45     17.95 o
   4   8   8      418.48      446.97     32.79 o
   5   8   8        2.92       18.17     13.05 o
   6   8   8      578.36      637.28     43.97 o
  -7   9   8      662.97      614.98     90.66 o
  -6   9   8       79.49      102.32     26.64 o
  -5   9   8      547.49      572.65     45.96 o
  -4   9   8       40.06       24.29     12.73 o
  -3   9   8      521.84      577.99     43.37 o
  -2   9   8      115.73       77.97     19.77 o
  -1   9   8      282.75      275.18     27.73 o
   0   9   8       74.40       67.46     12.59 o
   1   9   8      486.62      477.91     31.57 o
   2   9   8       26.35       25.48      9.66 o
   3   9   8      150.32      186.52     33.32 o
   4   9   8      104.57       92.27     20.71 o
   5   9   8      428.54      442.29     42.87 o
  -6  10   8      355.03      358.54     75.20 o
  -5  10   8      148.25      144.36     30.78 o
  -4  10   8     1170.33     1377.81     90.86 o
  -3  10   8      219.29      251.64     38.70 o
  -2  10   8     1313.62     1340.94    124.17 o
  -1  10   8       63.97       72.43     31.77 o
   0  10   8     1065.39     1109.60    114.21 o
   1  10   8      101.41      189.60     52.06 o
   2  10   8      955.29     1000.95     71.74 o
   3  10   8        0.57       25.05     17.70 o
   4  10   8      460.85      410.87     51.05 o
  -5  11   8      619.20      957.00    107.82 o
  -4  11   8      157.11      173.23     44.72 o
  -3  11   8     1143.30     1258.22    125.39 o
  -2  11   8      191.52      182.68     44.52 o
  -1  11   8     1350.93     1630.62    142.30 o
   0  11   8       54.30       93.49     34.63 o
   1  11   8     1363.52     1410.66    139.49 o
   2  11   8       93.32      134.77     46.73 o
   3  11   8      583.68      525.78     84.35 o
  -3  12   8       33.17        7.42     32.85 o
  -2  12   8      404.76      347.65     68.24 o
  -1  12   8       38.99       66.04     38.49 o
   0  12   8      712.02      697.94    102.26 o
   1  12   8       78.84       77.31     38.43 o
  -3 -11   9      416.30      338.40     37.47 o
  -2 -11   9     1105.26     1082.40     66.69 o
  -1 -11   9      252.81      185.07     30.19 o
   0 -11   9     1272.24     1250.85     71.44 o
   1 -11   9      123.37      114.06     28.10 o
   2 -11   9     1059.75      964.54     79.86 o
  -6 -10   9      552.55      617.41     86.12 o
  -5 -10   9      631.72      649.83     76.39 o
  -4 -10   9      596.17      624.93     60.20 o
  -3 -10   9      739.79      634.19     68.35 o
  -2 -10   9      594.64      485.93     42.99 o
  -1 -10   9     1007.60     1004.29     61.33 o
   0 -10   9      359.75      255.76     33.49 o
   1 -10   9     1167.63     1293.97     86.28 o
   2 -10   9       28.89       17.52     15.81 o
   3 -10   9      475.03      468.10     54.73 o
  -7  -9   9      251.68      298.28     62.78 o
  -6  -9   9      276.96      331.87     45.36 o
  -5  -9   9      262.59      292.47     40.36 o
  -4  -9   9      480.09      451.39     49.45 o
  -3  -9   9      251.12      259.63     35.95 o
  -2  -9   9       67.60       48.49     15.75 o
  -1  -9   9      324.52      288.95     31.07 o
   0  -9   9      170.82      162.79     31.45 o
   1  -9   9      501.73      504.78     51.46 o
   2  -9   9      353.51      288.21     41.51 o
   3  -9   9      290.10      274.36     40.02 o
   4  -9   9      335.59      279.92     58.93 o
  -8  -8   9      266.67      293.31     60.12 o
  -7  -8   9      654.95      678.05     71.63 o
  -6  -8   9      102.47      116.03     26.92 o
  -5  -8   9      688.28      784.63     63.43 o
  -4  -8   9       20.80       24.66     13.48 o
  -3  -8   9      625.02      628.13     54.48 o
  -2  -8   9      115.12      115.92     19.27 o
  -1  -8   9      292.75      256.82     32.77 o
   0  -8   9      237.87      244.80     28.97 o
   1  -8   9      236.67      200.83     46.72 o
   2  -8   9      355.70      304.24     39.61 o
   3  -8   9      124.46      140.31     45.24 o
   4  -8   9      201.73      219.12     44.36 o
  -9  -7   9      133.51      173.16     33.01 o
  -8  -7   9      827.30      812.07     54.88 o
  -7  -7   9      343.53      338.44     34.32 o
  -6  -7   9     1209.77     1265.08     65.01 o
  -5  -7   9      535.12      576.17     51.93 o
  -4  -7   9     1554.08     1605.30     86.94 o
  -3  -7   9      367.49      378.55     41.51 o
  -2  -7   9      397.98      388.45     33.04 o
  -1  -7   9      100.28       97.32     18.43 o
   0  -7   9      794.76      764.28     57.82 o
   1  -7   9      310.60      250.90     38.11 o
   2  -7   9      978.71      885.27     64.19 o
   3  -7   9       73.97       69.36     20.23 o
  -9  -6   9      405.25      424.57     39.62 o
  -8  -6   9      377.43      347.45     34.33 o
  -7  -6   9      851.00      804.58     51.03 o
  -6  -6   9      986.56      981.79     55.46 o
  -5  -6   9     1703.82     1727.63     84.64 o
  -4  -6   9      463.43      437.82     42.18 o
  -3  -6   9     3060.34     3153.03    118.93 o
  -2  -6   9      429.45      476.00     33.65 o
  -1  -6   9     3180.12     3268.58    102.39 o
   0  -6   9       53.41       48.94     11.50 o
   1  -6   9     2773.67     2895.54     87.69 o
   2  -6   9      107.67      122.44     18.64 o
   3  -6   9     1074.46     1052.18     53.04 o
   4  -6   9       32.44       21.83     11.85 o
   5  -6   9      765.65      760.00     80.66 o
 -10  -5   9      337.14      387.87     48.75 o
  -9  -5   9      243.50      281.85     31.78 o
  -8  -5   9      576.45      518.95     54.60 o
  -7  -5   9      510.28      523.05     41.60 o
  -6  -5   9      657.88      700.63     44.98 o
  -5  -5   9      142.58      146.34     20.72 o
  -4  -5   9     1357.05     1392.67     77.39 o
  -3  -5   9     1038.40      913.66     58.86 o
  -2  -5   9     1642.45     1617.34     61.38 o
  -1  -5   9      133.17      145.30     29.52 o
   0  -5   9     3000.71     3031.65    112.64 o
   1  -5   9      269.26      268.10     24.68 o
   2  -5   9     1748.60     1739.70     58.22 o
   3  -5   9      159.11      140.94     18.45 o
   4  -5   9     1275.76     1285.48     71.45 o
   5  -5   9       80.09       92.62     20.99 o
   6  -5   9      961.27      968.05     94.37 o
 -10  -4   9       67.24       58.04     16.92 o
  -9  -4   9      455.89      495.37     41.45 o
  -8  -4   9      329.17      303.10     26.70 o
  -7  -4   9      457.31      455.51     35.29 o
  -6  -4   9      739.47      707.99     42.92 o
  -5  -4   9      676.37      622.14     39.25 o
  -4  -4   9      510.73      511.11     34.79 o
  -3  -4   9      619.75      592.87     48.68 o
  -2  -4   9      512.55      476.98     60.11 o
  -1  -4   9      552.34      502.01     41.39 o
   0  -4   9     1358.75     1371.60     50.19 o
   1  -4   9     1944.68     1914.33     57.82 o
   2  -4   9      290.50      302.58     22.17 o
   3  -4   9     1616.06     1618.48     60.14 o
   4  -4   9       35.80       22.21      9.98 o
   5  -4   9     1010.99     1062.68     66.51 o
   6  -4   9      314.41      282.81     36.36 o
 -10  -3   9       45.32       36.46     12.59 o
  -9  -3   9      268.82      302.62     31.76 o
  -8  -3   9      222.26      209.95     26.01 o
  -7  -3   9      966.88      978.58     43.79 o
  -6  -3   9      131.10      135.69     16.13 o
  -5  -3   9      658.21      633.78     32.33 o
  -4  -3   9      825.39      824.58     36.30 o
  -3  -3   9     1945.99     1801.41     61.54 o
  -2  -3   9     2177.30     2184.15     81.62 o
  -1  -3   9      685.87      664.80     34.55 o
   0  -3   9     2589.31     2700.28     72.13 o
   1  -3   9      942.70      935.71     46.72 o
   2  -3   9     1490.80     1465.36     66.02 o
   3  -3   9       95.13       77.08     13.15 o
   4  -3   9     1091.37     1003.78     62.37 o
   5  -3   9       76.78       64.37     16.87 o
   6  -3   9      410.02      498.95     47.82 o
   7  -3   9       27.80       20.21     13.90 o
 -10  -2   9      115.38       65.33     23.03 o
  -9  -2   9      199.09      210.76     26.05 o
  -8  -2   9      849.11      773.79     47.30 o
  -7  -2   9      158.31      171.14     21.80 o
  -6  -2   9      829.32      843.09     37.34 o
  -5  -2   9      890.42      897.26     37.34 o
  -4  -2   9     1719.04     1739.07     52.45 o
  -3  -2   9     2548.41     2521.39     63.61 o
  -2  -2   9     1413.64     1396.23     61.66 o
  -1  -2   9     2769.68     2869.19     76.42 o
   0  -2   9      593.92      590.05     27.75 o
   1  -2   9     2932.58     2926.14     71.61 o
   2  -2   9      460.12      458.44     39.42 o
   3  -2   9     1532.46     1467.07     74.01 o
   4  -2   9      126.28      126.33     31.04 o
   5  -2   9      758.10      758.41     56.61 o
   6  -2   9      308.02      358.00     40.53 o
   7  -2   9      419.80      404.51     36.99 o
   8  -2   9       29.74       29.24     16.38 o
 -10  -1   9      297.15      270.77     30.64 o
  -9  -1   9      279.58      264.41     46.84 o
  -8  -1   9     1424.32     1448.25     64.50 o
  -7  -1   9     1305.63     1314.01     58.07 o
  -6  -1   9     2498.11     2555.23     66.10 o
  -5  -1   9      483.85      489.79     26.42 o
  -4  -1   9     2633.07     2508.21     83.97 o
  -3  -1   9      174.95      164.28     17.88 o
  -2  -1   9     2983.70     2927.97     93.83 o
  -1  -1   9      270.56      264.90     18.99 o
   0  -1   9     3469.55     3494.24     74.47 o
   1  -1   9      629.24      601.18     26.97 o
   2  -1   9     1879.70     1860.21    117.41 o
   3  -1   9      590.48      558.62     44.78 o
   4  -1   9     1556.55     1501.92     77.65 o
   5  -1   9      340.42      360.04     42.04 o
   6  -1   9      621.05      696.54     56.79 o
   7  -1   9       73.79       50.42     15.87 o
   8  -1   9      621.46      751.30     68.16 o
 -10   0   9      319.25      270.01     40.91 o
  -9   0   9     1684.81     1704.22     72.63 o
  -8   0   9      591.64      637.56     41.02 o
  -7   0   9     2430.45     2531.54    105.17 o
  -6   0   9      435.28      370.38     46.54 o
  -5   0   9     2013.86     1999.41     53.59 o
  -4   0   9       28.04       17.97      5.62 o
  -3   0   9     2325.41     2274.99     68.23 o
  -2   0   9       93.40       70.48     14.27 o
  -1   0   9      890.54      877.03     38.81 o
   0   0   9      112.27       96.86     11.44 o
   1   0   9     1332.68     1276.17     45.10 o
   2   0   9     2135.48     1919.12     83.93 o
   3   0   9      770.28      742.52     52.07 o
   4   0   9      297.90      316.05     35.56 o
   5   0   9     1738.14     1772.62     88.98 o
   6   0   9      205.15      205.30     32.62 o
   7   0   9     1208.44     1217.29     80.84 o
   8   0   9        1.22       11.78     29.51 o
 -10   1   9      309.87      285.70     40.93 o
  -9   1   9      295.50      322.20     61.86 o
  -8   1   9     1499.43     1683.44    102.58 o
  -7   1   9     1280.57     1321.33     56.53 o
  -6   1   9     2519.18     2567.29     96.26 o
  -5   1   9      433.36      423.54     28.80 o
  -4   1   9     2603.37     2502.66     87.38 o
  -3   1   9      145.41      119.04     14.89 o
  -2   1   9     2867.70     2941.51     90.63 o
  -1   1   9      257.94      234.49     19.91 o
   0   1   9     3224.37     3197.90     77.36 o
   1   1   9      645.29      541.20     35.69 o
   2   1   9     1717.65     1622.73     49.24 o
   3   1   9      661.11      522.62     61.84 o
   4   1   9     1523.63     1456.82     77.84 o
   5   1   9      352.47      326.33     38.46 o
   6   1   9      630.50      599.25     89.42 o
   7   1   9       78.86       74.68     21.22 o
   8   1   9      623.75      609.96     85.40 o
 -10   2   9      135.26      110.68     61.38 o
  -9   2   9      205.87      232.71     33.87 o
  -8   2   9      861.88      812.87     61.76 o
  -7   2   9      168.53      137.98     25.70 o
  -6   2   9      876.34      869.97     42.50 o
  -5   2   9      973.49      895.83     37.03 o
  -4   2   9     1687.66     1715.99     82.36 o
  -3   2   9     2459.36     2511.31     71.79 o
  -2   2   9     1331.35     1300.26     47.89 o
  -1   2   9     2546.20     2334.92     57.46 o
   0   2   9      617.92      571.25     25.13 o
   1   2   9     2844.60     2713.29     96.49 o
   2   2   9      459.86      402.31     29.08 o
   3   2   9     1477.13     1435.34     59.66 o
   4   2   9      148.99      124.26     22.42 o
   5   2   9      745.00      736.34     61.17 o
   6   2   9      316.33      345.69     42.26 o
   7   2   9      428.13      431.80     65.55 o
 -10   3   9       35.42       17.36     15.93 o
  -9   3   9      285.26      292.60     39.21 o
  -8   3   9      257.40      295.27     37.76 o
  -7   3   9      985.87      945.07     63.90 o
  -6   3   9      162.40      153.52     25.87 o
  -5   3   9      673.68      625.36     40.13 o
  -4   3   9      885.61      930.18     39.81 o
  -3   3   9     1966.93     1899.28     57.72 o
  -2   3   9     2236.26     2268.96     65.42 o
  -1   3   9      657.47      694.83     47.05 o
   0   3   9     2567.26     2568.63     62.04 o
   1   3   9      906.85      877.64     34.90 o
   2   3   9     1419.16     1366.96     55.49 o
   3   3   9       95.31       62.79     14.12 o
   4   3   9     1080.87     1120.81     56.73 o
   5   3   9       79.31       81.98     16.42 o
   6   3   9      420.95      494.93     45.52 o
   7   3   9       26.45       18.23     15.68 o
 -10   4   9       59.53       62.53     24.59 o
  -9   4   9      469.95      431.91     48.57 o
  -8   4   9      332.93      340.20     40.39 o
  -7   4   9      478.86      457.79    135.79 o
  -6   4   9      739.22      699.98     53.35 o
  -5   4   9      721.19      705.72     51.38 o
  -4   4   9      504.39      480.26     40.70 o
  -3   4   9      637.83      562.40     35.23 o
  -2   4   9      529.18      461.96     31.53 o
  -1   4   9      624.65      639.37     39.96 o
   0   4   9     1356.69     1297.84     44.42 o
   1   4   9     2024.85     2005.95     57.63 o
   2   4   9      260.74      240.12     23.72 o
   3   4   9     1618.51     1594.82     65.91 o
   4   4   9       27.20       27.83     14.91 o
   5   4   9     1065.10     1121.99     61.15 o
   6   4   9      312.08      267.06     31.26 o
   7   4   9      510.95      498.58     50.49 o
 -10   5   9      364.83      369.06     53.55 o
  -9   5   9      226.17      195.54     33.52 o
  -8   5   9      585.70      566.81     53.83 o
  -7   5   9      481.27      448.57     57.47 o
  -6   5   9      654.44      592.40     51.24 o
  -5   5   9      123.51      110.91     22.43 o
  -4   5   9     1354.59     1491.73    106.92 o
  -3   5   9      996.59     1015.67     46.24 o
  -2   5   9     1597.68     1607.53     64.09 o
  -1   5   9      135.03      129.10     12.74 o
   0   5   9     3005.19     3094.94     66.14 o
   1   5   9      295.18      269.87     21.73 o
   2   5   9     1819.80     1690.84     81.61 o
   3   5   9      147.03      167.85     22.33 o
   4   5   9     1335.84     1331.22     55.70 o
   5   5   9       80.33       30.07     15.21 o
   6   5   9      975.63      960.61     97.15 o
   7   5   9       19.19      -10.85     22.75 o
  -9   6   9      398.31      370.07     45.07 o
  -8   6   9      369.66      359.78     43.57 o
  -7   6   9      801.53      772.72     61.54 o
  -6   6   9      968.18      966.08     65.04 o
  -5   6   9     1623.80     1563.81    125.44 o
  -4   6   9      483.26      491.49     45.74 o
  -3   6   9     3088.64     3119.45    112.27 o
  -2   6   9      482.17      511.70     34.26 o
  -1   6   9     3251.23     3371.39     81.97 o
   0   6   9       53.59       46.98      9.83 o
   1   6   9     2790.45     2887.60     90.46 o
   2   6   9      112.14       92.78     13.77 o
   3   6   9     1077.82     1102.63     48.95 o
   4   6   9       31.10       29.14     13.14 o
   5   6   9      791.22      823.55     47.82 o
   6   6   9      140.76       96.49     16.25 o
  -9   7   9      130.92      149.78     43.15 o
  -8   7   9      762.40      799.25     83.92 o
  -7   7   9      347.25      374.32     43.82 o
  -6   7   9     1106.71     1151.99     72.81 o
  -5   7   9      591.38      630.13     42.46 o
  -4   7   9     1530.86     1514.10     64.76 o
  -3   7   9      400.00      408.77     32.10 o
  -2   7   9      438.38      478.52     34.37 o
  -1   7   9      109.03      129.90     15.89 o
   0   7   9      848.48      868.79     40.93 o
   1   7   9      321.51      299.55     24.23 o
   2   7   9     1003.81     1010.64     45.61 o
   3   7   9       58.77       62.09     12.95 o
   4   7   9      615.17      618.82     46.70 o
   5   7   9       55.20       54.46     13.26 o
   6   7   9      561.06      499.60     45.93 o
  -8   8   9      286.72      354.18     47.70 o
  -7   8   9      641.01      717.94     61.54 o
  -6   8   9      101.77       37.66     21.91 o
  -5   8   9      645.49      721.16    143.58 o
  -4   8   9       33.47       11.28     14.62 o
  -3   8   9      629.56      679.43    108.27 o
  -2   8   9      140.09      113.52     48.41 o
  -1   8   9      327.35      326.12     32.37 o
   0   8   9      239.25      180.99     25.34 o
   1   8   9      222.15      213.09     21.44 o
   2   8   9      353.09      344.18     30.86 o
   3   8   9      117.26      141.37     18.75 o
   4   8   9      204.00      212.38     25.77 o
   5   8   9      406.27      398.29     33.74 o
  -7   9   9      234.06      306.18     62.57 o
  -6   9   9      296.25      405.78     48.82 o
  -5   9   9      225.00      218.28     51.02 o
  -4   9   9      470.91      519.16     53.18 o
  -3   9   9      249.91      240.46     36.12 o
  -2   9   9       65.40       67.13     15.91 o
  -1   9   9      307.45      282.42     75.58 o
   0   9   9      134.54      164.38     21.98 o
   1   9   9      508.39      448.94     39.90 o
   2   9   9      299.27      288.57     29.62 o
   3   9   9      304.82      291.91     32.15 o
   4   9   9      319.36      339.06     37.86 o
  -6  10   9      539.73      671.17     91.26 o
  -5  10   9      662.21      837.83     75.33 o
  -4  10   9      567.94      554.20     76.18 o
  -3  10   9      758.26      753.62     85.89 o
  -2  10   9      554.44      607.48     77.39 o
  -1  10   9     1007.87     1158.20    116.33 o
   0  10   9      340.98      379.50     68.80 o
   1  10   9     1113.60     1121.55    120.97 o
   2  10   9       30.00        7.23     17.36 o
   3  10   9      465.97      555.61     58.90 o
  -5  11   9      108.37      224.80     51.57 o
  -4  11   9      693.68      838.88     99.99 o
  -3  11   9      419.32      502.52     58.00 o
  -2  11   9     1148.77     1183.44    122.78 o
  -1  11   9      235.13      226.20     51.26 o
   0  11   9     1251.16     1497.11    141.72 o
   1  11   9      119.95       97.66     42.12 o
   2  11   9     1056.64     1105.66    128.49 o
  -5 -10  10      835.98      832.45     99.90 o
  -4 -10  10      205.95      135.14     42.23 o
  -3 -10  10     1037.25      908.72     74.39 o
  -2 -10  10      389.12      333.00     37.20 o
  -1 -10  10      452.33      446.52     42.72 o
   0 -10  10      705.16      654.73     51.32 o
   1 -10  10      352.95      276.14     33.79 o
   2 -10  10      367.78      325.23     44.58 o
  -7  -9  10      160.67      156.58     45.98 o
  -6  -9  10      564.87      485.04    112.58 o
  -5  -9  10      264.14      257.88     39.82 o
  -4  -9  10      541.26      560.39     55.22 o
  -3  -9  10      146.06      155.88     32.82 o
  -2  -9  10      756.09      690.69     50.10 o
  -1  -9  10      206.72      161.20     24.38 o
   0  -9  10      641.86      571.25     46.84 o
   1  -9  10      227.73      222.55     36.11 o
   2  -9  10      534.99      497.03     54.35 o
   3  -9  10      135.37      120.49     41.09 o
  -8  -8  10      396.50      488.12     77.30 o
  -7  -8  10      123.88      150.62     30.64 o
  -6  -8  10      297.85      296.84     44.08 o
  -5  -8  10      203.96      250.18     36.68 o
  -4  -8  10      154.18      138.47     42.23 o
  -3  -8  10      265.29      280.97     38.90 o
  -2  -8  10      134.23      164.38     31.19 o
  -1  -8  10       67.82       61.20     17.38 o
   0  -8  10       27.53       37.33     19.25 o
   1  -8  10      745.61      687.07    100.19 o
   2  -8  10        3.48       16.70     16.01 o
   3  -8  10      866.54      784.40    123.25 o
  -8  -7  10      291.23      264.83     33.80 o
  -7  -7  10      264.58      319.48     43.45 o
  -6  -7  10      644.06      623.94     56.89 o
  -5  -7  10      365.31      424.06     45.45 o
  -4  -7  10      575.09      596.40     63.43 o
  -3  -7  10      296.14      293.26     37.46 o
  -2  -7  10      923.47      934.46     77.44 o
  -1  -7  10      379.58      367.11     33.57 o
   0  -7  10     1160.54     1168.95     75.01 o
   1  -7  10      502.01      430.44     46.81 o
   2  -7  10      406.56      327.27     58.36 o
   3  -7  10      644.44      674.44     58.15 o
  -9  -6  10      378.74      431.89     52.56 o
  -8  -6  10      101.88       80.76     17.18 o
  -7  -6  10      186.42      196.56     28.35 o
  -6  -6  10      354.53      358.08     48.30 o
  -5  -6  10      709.55      692.70     56.03 o
  -4  -6  10      707.86      777.48     59.27 o
  -3  -6  10      978.37     1038.88     52.43 o
  -2  -6  10      811.28      825.76     45.85 o
  -1  -6  10      305.44      319.94     34.28 o
   0  -6  10     1280.48     1269.46     89.79 o
   1  -6  10      544.32      483.28     35.27 o
   2  -6  10      640.35      620.72     41.24 o
   3  -6  10      181.01      141.74     34.53 o
   4  -6  10      634.51      581.38     49.87 o
   5  -6  10       72.12       32.34     25.13 o
  -9  -5  10      112.10      103.67     21.65 o
  -8  -5  10      668.68      654.21     48.03 o
  -7  -5  10      201.49      197.38     21.82 o
  -6  -5  10      671.83      702.05     51.69 o
  -5  -5  10      785.09      743.44     46.21 o
  -4  -5  10     1298.43     1388.41     76.30 o
  -3  -5  10      638.34      616.77     49.52 o
  -2  -5  10      836.35      786.07     61.62 o
  -1  -5  10     1721.84     1898.48     87.10 o
   0  -5  10      541.12      625.67     48.49 o
   1  -5  10      800.30      735.92     43.32 o
   2  -5  10      433.83      377.42     31.27 o
   3  -5  10      994.17      950.49     60.94 o
   4  -5  10      243.66      206.52     40.89 o
   5  -5  10      619.06      617.25     53.61 o
   6  -5  10       76.53      144.00     41.45 o
 -10  -4  10       35.72      -17.54     36.18 o
  -9  -4  10      531.10      488.89     42.01 o
  -8  -4  10       59.37       46.40     15.01 o
  -7  -4  10     1018.17     1082.54     49.53 o
  -6  -4  10      663.48      653.04     36.83 o
  -5  -4  10      892.70      897.75     43.70 o
  -4  -4  10      843.97      933.32     46.87 o
  -3  -4  10     1657.54     1647.52     63.10 o
  -2  -4  10      598.17      617.92     36.38 o
  -1  -4  10     1498.58     1541.10     57.99 o
   0  -4  10     1054.66     1034.54     62.93 o
   1  -4  10     1175.56     1090.67     66.95 o
   2  -4  10      521.62      485.23     29.77 o
   3  -4  10      483.86      478.55     43.40 o
   4  -4  10      219.04      197.10     29.91 o
   5  -4  10      193.71      267.62     36.41 o
   6  -4  10      185.25      211.42     33.27 o
 -10  -3  10      626.45      591.40     64.00 o
  -9  -3  10       28.22       31.24     12.58 o
  -8  -3  10     1150.29     1166.22     61.68 o
  -7  -3  10      190.67      223.88     31.85 o
  -6  -3  10     1060.22     1036.20     45.23 o
  -5  -3  10      119.71      117.37     15.17 o
  -4  -3  10     4153.89     4323.20     95.17 o
  -3  -3  10      185.48      173.69     24.64 o
  -2  -3  10     1990.83     1996.46     86.71 o
  -1  -3  10     1906.03     2029.87     65.70 o
   0  -3  10      805.12      767.77     37.37 o
   1  -3  10      610.65      608.79     39.88 o
   2  -3  10     1187.06     1167.07     67.41 o
   3  -3  10      894.47      842.17     58.53 o
   4  -3  10      384.77      394.80     41.01 o
   5  -3  10      572.52      603.17     53.34 o
   6  -3  10      128.77      169.73     69.38 o
   7  -3  10      122.16      124.71     27.06 o
 -10  -2  10       11.79       -2.63     13.18 o
  -9  -2  10      373.66      349.22     34.07 o
  -8  -2  10        3.10       13.82     10.81 o
  -7  -2  10     1383.87     1465.82     65.26 o
  -6  -2  10       66.89       58.41     15.76 o
  -5  -2  10     2232.49     2328.94     73.99 o
  -4  -2  10      266.37      257.40     20.30 o
  -3  -2  10     3536.32     3611.00     91.56 o
  -2  -2  10     1353.53     1311.64     85.81 o
  -1  -2  10     2186.77     2271.58     69.30 o
   0  -2  10     1622.23     1591.69     49.42 o
   1  -2  10     1448.49     1475.99     62.40 o
   2  -2  10     1347.57     1352.52     72.87 o
   3  -2  10      541.84      543.25     47.07 o
   4  -2  10     1281.45     1304.26     75.51 o
   5  -2  10      419.92      427.29     44.37 o
   6  -2  10      230.35      275.75     43.19 o
   7  -2  10       51.04       65.13     17.66 o
 -10  -1  10      532.69      514.86     54.42 o
  -9  -1  10      327.90      325.18     36.45 o
  -8  -1  10      808.57      814.13     52.58 o
  -7  -1  10      891.44      792.59     74.04 o
  -6  -1  10      286.25      300.29     28.01 o
  -5  -1  10     1722.53     1742.77     60.86 o
  -4  -1  10      755.84      738.37     33.53 o
  -3  -1  10      303.87      273.07     28.34 o
  -2  -1  10      707.83      690.68     43.79 o
  -1  -1  10     1439.11     1404.04     47.10 o
   0  -1  10      129.33      104.27     12.54 o
   1  -1  10      698.46      678.02     50.62 o
   2  -1  10     1612.54     1545.01     78.59 o
   3  -1  10      449.95      493.91     45.74 o
   4  -1  10      918.76      952.13     64.50 o
   5  -1  10      527.88      598.84     52.73 o
   6  -1  10      358.01      327.11     41.02 o
   7  -1  10      463.16      475.97     52.38 o
 -10   0  10      502.36      504.16     52.64 o
  -9   0  10      468.05      516.12     52.92 o
  -8   0  10      951.46      940.32     52.34 o
  -7   0  10      468.54      452.58     56.07 o
  -6   0  10     1152.00     1130.74     53.81 o
  -5   0  10      112.47      121.68     20.97 o
  -4   0  10      308.95      277.13     19.73 o
  -3   0  10      118.62      123.93     16.84 o
  -2   0  10      743.16      714.53     43.72 o
  -1   0  10       18.99       21.23      6.63 o
   0   0  10      457.28      430.79     25.22 o
   1   0  10      423.89      425.31     27.37 o
   2   0  10      497.34      470.61     66.26 o
   3   0  10      547.67      591.11     48.88 o
   4   0  10     1494.01     1367.81     78.34 o
   5   0  10     1042.39     1175.72     74.47 o
   6   0  10      345.30      364.55     43.35 o
   7   0  10      139.51      210.15     35.24 o
 -10   1  10      580.75      628.08     81.81 o
  -9   1  10      351.96      387.77     45.79 o
  -8   1  10      787.22      757.51    125.11 o
  -7   1  10      882.64      830.56     47.43 o
  -6   1  10      214.53      225.54     22.73 o
  -5   1  10     1697.64     1728.46     63.48 o
  -4   1  10      729.15      686.65     46.67 o
  -3   1  10      269.20      239.33     22.60 o
  -2   1  10      657.28      594.32     48.69 o
  -1   1  10     1395.81     1304.09     46.04 o
   0   1  10      154.55      154.86     17.72 o
   1   1  10      623.28      597.12     33.88 o
   2   1  10     1685.41     1658.21     81.87 o
   3   1  10      396.44      407.20     51.48 o
   4   1  10      964.36     1000.79     66.92 o
   5   1  10      512.14      577.93     52.87 o
   6   1  10      385.76      356.17     43.49 o
   7   1  10      463.24      475.26     62.27 o
 -10   2  10       10.70       31.99     29.35 o
  -9   2  10      374.51      380.69     44.58 o
  -8   2  10        8.45      -14.31     16.82 o
  -7   2  10     1387.74     1353.47     78.39 o
  -6   2  10       63.55       92.21     22.33 o
  -5   2  10     2213.05     2396.44     74.69 o
  -4   2  10      234.83      217.65     27.45 o
  -3   2  10     3488.96     3652.66     92.06 o
  -2   2  10     1318.42     1278.20     49.92 o
  -1   2  10     2266.08     2128.46     70.85 o
   0   2  10     1584.38     1582.55     59.42 o
   1   2  10     1483.49     1431.99     56.09 o
   2   2  10     1323.78     1225.39     69.72 o
   3   2  10      569.93      547.35     48.16 o
   4   2  10     1256.81     1309.19     77.77 o
   5   2  10      449.76      503.81     50.18 o
   6   2  10      237.26      268.06     39.36 o
   7   2  10       62.21       53.20     25.22 o
 -10   3  10      626.83      594.32     61.47 o
  -9   3  10       26.56       -1.90     16.45 o
  -8   3  10     1117.81     1070.58     74.02 o
  -7   3  10      156.52      149.38     29.34 o
  -6   3  10     1039.21     1029.82     73.82 o
  -5   3  10      110.95       84.04     19.71 o
  -4   3  10     4185.55     4415.53    139.49 o
  -3   3  10      192.41      194.22     26.13 o
  -2   3  10     1985.20     1902.09     82.61 o
  -1   3  10     1920.01     1838.36     66.27 o
   0   3  10      860.60      796.20     42.07 o
   1   3  10      685.11      673.56     39.26 o
   2   3  10     1205.86     1155.08     68.40 o
   3   3  10      898.75      907.62     62.36 o
   4   3  10      389.12      401.63     43.79 o
   5   3  10      564.81      593.82     55.16 o
   6   3  10      134.02      116.97     27.91 o
  -9   4  10      520.66      603.75     59.66 o
  -8   4  10       64.24       35.66     18.53 o
  -7   4  10      989.86      923.71     67.03 o
  -6   4  10      665.38      582.41     50.97 o
  -5   4  10      898.33      951.38     62.68 o
  -4   4  10      851.92      818.62     55.86 o
  -3   4  10     1635.18     1658.76     83.96 o
  -2   4  10      650.47      691.32     41.26 o
  -1   4  10     1492.38     1502.89     49.09 o
   0   4  10     1108.04     1134.91     42.65 o
   1   4  10     1153.74     1133.62     43.59 o
   2   4  10      545.85      494.34     35.36 o
   3   4  10      443.80      346.35     39.63 o
   4   4  10      231.13      272.22     36.92 o
   5   4  10      181.30      172.50     30.03 o
   6   4  10      180.10      184.85     34.18 o
  -9   5  10      117.23       77.99     26.21 o
  -8   5  10      658.40      661.61     59.96 o
  -7   5  10      207.96      242.12     35.50 o
  -6   5  10      691.40      709.65     56.88 o
  -5   5  10      839.02      815.02     58.23 o
  -4   5  10     1241.01     1258.81     53.72 o
  -3   5  10      641.09      659.79     38.03 o
  -2   5  10      790.17      828.65     75.31 o
  -1   5  10     1663.68     1742.89     69.81 o
   0   5  10      545.19      546.84     33.73 o
   1   5  10      852.97      843.37     39.48 o
   2   5  10      384.32      365.52     31.91 o
   3   5  10      990.52      945.48     53.68 o
   4   5  10      216.32      219.13     32.78 o
   5   5  10      582.67      546.51     44.02 o
   6   5  10       72.37       45.39     13.82 o
  -9   6  10      399.22      383.46     68.32 o
  -8   6  10       97.40      103.09     27.35 o
  -7   6  10      183.58      223.36     35.35 o
  -6   6  10      352.58      357.67     40.47 o
  -5   6  10      764.09      780.54     58.67 o
  -4   6  10      710.65      734.13     43.22 o
  -3   6  10     1005.85      938.65     59.96 o
  -2   6  10      859.77      919.11     65.30 o
  -1   6  10      247.70      243.20     21.32 o
   0   6  10     1278.68     1387.72     53.91 o
   1   6  10      530.70      464.57     29.93 o
   2   6  10      612.70      617.60     36.17 o
   3   6  10      179.24      151.72     19.66 o
   4   6  10      637.32      647.50     46.57 o
   5   6  10       65.80       47.32     15.76 o
   6   6  10      470.22      623.07     81.13 o
  -8   7  10      304.60      227.24     35.91 o
  -7   7  10      244.47      222.68     35.93 o
  -6   7  10      723.03      666.99     56.92 o
  -5   7  10      366.35      364.66     33.11 o
  -4   7  10      650.37      607.50     54.09 o
  -3   7  10      281.89      303.23     53.78 o
  -2   7  10      964.24      982.31     57.18 o
  -1   7  10      361.61      359.93     27.01 o
   0   7  10     1190.67     1275.76     51.47 o
   1   7  10      517.89      503.93     31.80 o
   2   7  10      396.76      357.94     28.05 o
   3   7  10      660.30      695.05     46.67 o
   4   7  10      302.80      312.74     33.18 o
   5   7  10      343.43      416.19     39.80 o
  -7   8  10      150.36       60.71     28.13 o
  -6   8  10      317.56      276.04     57.73 o
  -5   8  10      207.46      156.23     31.81 o
  -4   8  10      133.76      168.01     31.02 o
  -3   8  10      284.32      314.20     39.76 o
  -2   8  10      102.97       85.65     20.21 o
  -1   8  10      115.92       87.62     15.67 o
   0   8  10       21.99       21.22     14.17 o
   1   8  10      759.37      844.40     49.69 o
   2   8  10       13.53       15.24     13.70 o
   3   8  10      879.41      912.61     54.48 o
   4   8  10      272.31      295.54     39.64 o
  -6   9  10      529.81      497.28     86.22 o
  -5   9  10      280.03      263.26     59.74 o
  -4   9  10      509.68      564.18     55.35 o
  -3   9  10      132.92      170.31     44.83 o
  -2   9  10      707.99      763.85     86.97 o
  -1   9  10      188.37      207.88     60.30 o
   0   9  10      643.13      584.29     58.63 o
   1   9  10      199.79      191.88     24.49 o
   2   9  10      559.18      592.15     51.61 o
   3   9  10      143.16       94.47     34.15 o
   4   9  10      655.94      764.69    102.76 o
  -4  10  10      209.97      208.04     52.76 o
  -3  10  10      985.31     1126.78     82.05 o
  -2  10  10      363.72      490.52     54.09 o
  -1  10  10      437.11      495.57     78.39 o
   0  10  10      688.70      732.16     90.75 o
   2  10  10      362.28      389.65     63.20 o
  -2 -10  11      827.34      718.49     96.65 o
  -1 -10  11       39.81       80.81     24.87 o
   0 -10  11      991.63      841.20    102.75 o
   1 -10  11      221.39      205.49     56.56 o
  -6  -9  11       46.43       13.74     19.68 o
  -5  -9  11      935.56      873.95     73.08 o
  -4  -9  11       38.73       37.39     18.98 o
  -3  -9  11      668.85      752.37     66.92 o
  -2  -9  11       76.50       50.57     18.49 o
  -1  -9  11      801.89      707.45     52.74 o
   0  -9  11       99.82      105.69     21.42 o
   1  -9  11      890.77      782.51    178.02 o
   2  -9  11       22.14      -14.72     25.13 o
  -7  -8  11       14.68        1.65     23.87 o
  -6  -8  11      471.13      466.14     52.07 o
  -5  -8  11       69.75       43.10     20.64 o
  -4  -8  11      548.74      524.37     53.67 o
  -3  -8  11       63.54       63.97     60.35 o
  -2  -8  11     1026.94     1118.37     77.30 o
  -1  -8  11      111.82      118.47     26.85 o
   0  -8  11     1377.78     1230.02     96.03 o
   1  -8  11        8.05        8.62     15.97 o
   2  -8  11      790.87      757.16     65.00 o
  -8  -7  11       84.26      120.66     27.86 o
  -7  -7  11      217.47      239.93     37.79 o
  -6  -7  11      140.81      143.95     29.03 o
  -5  -7  11      540.66      619.15     56.56 o
  -4  -7  11       20.85       17.82     23.86 o
  -3  -7  11      854.11      869.48     79.47 o
  -2  -7  11       54.92       54.21     34.14 o
  -1  -7  11     1297.54     1270.65    144.17 o
   0  -7  11      177.76      152.01     47.64 o
   1  -7  11     1060.27     1009.71     88.03 o
   2  -7  11      165.31      113.22     26.75 o
  -8  -6  11      144.26      169.40     35.34 o
  -7  -6  11       36.16       23.07     13.00 o
  -6  -6  11      612.01      632.48     56.72 o
  -5  -6  11       14.00        8.67     23.02 o
  -4  -6  11      656.29      694.08     58.22 o
  -3  -6  11      141.24      137.01     20.22 o
  -2  -6  11      759.65      838.24     48.41 o
  -1  -6  11      145.39      167.48     26.32 o
   0  -6  11     1289.87     1350.14     76.72 o
   1  -6  11      169.39      147.23     21.93 o
   2  -6  11      524.87      487.41     37.65 o
   3  -6  11      460.57      513.12     65.13 o
   4  -6  11      467.91      448.40     45.54 o
   5  -6  11      189.71      117.26     38.09 o
  -9  -5  11      472.52      504.57     56.89 o
  -8  -5  11       28.11        7.32     16.10 o
  -7  -5  11      926.94     1051.17     72.55 o
  -6  -5  11      110.90      101.62     18.89 o
  -5  -5  11     1628.76     1785.16     72.28 o
  -4  -5  11      531.69      534.09     38.04 o
  -3  -5  11      645.73      657.22     40.77 o
  -2  -5  11      613.41      642.39     39.72 o
  -1  -5  11      693.80      683.83     53.54 o
   0  -5  11      205.84      175.91     28.36 o
   1  -5  11      448.17      441.18     44.03 o
   2  -5  11      213.89      229.86     33.32 o
   3  -5  11      378.89      383.84     41.29 o
   4  -5  11      143.29      156.29     27.00 o
   5  -5  11      314.98      305.47     43.28 o
  -9  -4  11       17.59       10.50     20.33 o
  -8  -4  11     1493.75     1640.66     77.46 o
  -7  -4  11       10.84        3.30     11.51 o
  -6  -4  11     1874.09     1930.88     66.91 o
  -5  -4  11      495.82      515.77     32.64 o
  -4  -4  11     1049.43     1091.26     53.02 o
  -3  -4  11      322.81      343.15     28.96 o
  -2  -4  11      815.58      838.88     44.45 o
  -1  -4  11      813.71      816.21     43.03 o
   0  -4  11      946.94      944.81     63.55 o
   1  -4  11      356.39      357.97     61.77 o
   2  -4  11      272.55      307.75     30.81 o
   3  -4  11       77.55       48.41     15.90 o
   4  -4  11      514.09      532.72     50.90 o
   5  -4  11        2.02       -4.26     15.75 o
   6  -4  11      686.95      756.45     64.79 o
  -9  -3  11      799.11      811.59     55.70 o
  -8  -3  11       28.66       24.49     13.39 o
  -7  -3  11     1836.21     1801.54     77.29 o
  -6  -3  11      101.36       99.69     19.27 o
  -5  -3  11     2585.65     2702.78     76.45 o
  -4  -3  11      167.51      165.79     20.62 o
  -3  -3  11     2239.53     2351.25     75.96 o
  -2  -3  11      344.95      351.82     28.29 o
  -1  -3  11     2618.60     2758.48     82.06 o
   0  -3  11      308.00      303.90     36.56 o
   1  -3  11     1023.46     1028.18     54.21 o
   2  -3  11      262.32      212.02     30.11 o
   3  -3  11     1035.80     1079.43     69.42 o
   4  -3  11      373.57      365.83     41.79 o
   5  -3  11      560.19      626.64     56.19 o
   6  -3  11      133.29      119.08     25.24 o
 -10  -2  11      522.72      588.26     79.39 o
  -9  -2  11       22.10       21.17     11.10 o
  -8  -2  11      753.83      800.50     75.47 o
  -7  -2  11       97.65       71.37     15.69 o
  -6  -2  11     1945.16     2021.91     77.83 o
  -5  -2  11       22.36       21.25     11.38 o
  -4  -2  11     2048.24     2080.23     63.06 o
  -3  -2  11      199.27      180.41     24.48 o
  -2  -2  11     2435.99     2423.34     92.21 o
  -1  -2  11      619.76      581.52     35.24 o
   0  -2  11     2965.93     3023.17     96.01 o
   1  -2  11      267.13      293.19     29.15 o
   2  -2  11     1387.79     1467.61     80.69 o
   3  -2  11      564.80      669.06     70.88 o
   4  -2  11      835.34      919.82     66.87 o
   5  -2  11      276.79      296.41     39.43 o
   6  -2  11      358.83      347.64     44.12 o
  -9  -1  11      360.97      339.00     34.63 o
  -8  -1  11      113.61       96.57     18.42 o
  -7  -1  11      730.16      734.38     46.50 o
  -6  -1  11       75.98       91.68     20.34 o
  -5  -1  11      186.12      196.37     23.58 o
  -4  -1  11       17.21       22.78      7.26 o
  -3  -1  11      582.01      535.24     70.89 o
  -2  -1  11       35.92       30.05     10.80 o
  -1  -1  11     2537.13     2601.11     78.32 o
   0  -1  11      388.88      351.75     24.20 o
   1  -1  11     1279.08     1251.12     73.58 o
   2  -1  11      187.10      203.82     30.06 o
   3  -1  11     1552.43     1569.55     85.91 o
   4  -1  11      403.31      398.74     46.08 o
   5  -1  11      700.30      703.48     60.37 o
   6  -1  11      234.62      240.59     36.50 o
  -9   0  11      213.88      220.80     42.49 o
  -8   0  11      186.82      179.89     31.86 o
  -7   0  11      136.45      128.02     20.05 o
  -6   0  11      932.56     1041.00     53.17 o
  -5   0  11      400.32      427.28     32.79 o
  -4   0  11      387.32      397.79     39.82 o
  -3   0  11      143.54      141.68     22.14 o
  -2   0  11      322.93      368.44     32.89 o
  -1   0  11       17.53       17.98      8.61 o
   0   0  11     1182.97     1137.53     43.65 o
   1   0  11        9.80       -1.39     12.64 o
   2   0  11      402.41      425.62     43.08 o
   3   0  11      262.12      335.68     76.20 o
   4   0  11      262.19      294.55     38.24 o
   5   0  11      112.14      104.30     23.17 o
   6   0  11      162.91      245.11     37.47 o
  -9   1  11      392.83      426.38     70.02 o
  -8   1  11      123.70      106.87     26.26 o
  -7   1  11      727.93      703.22    142.17 o
  -6   1  11       75.24       62.50     15.64 o
  -5   1  11      225.34      243.92     24.43 o
  -4   1  11       12.41       -2.55      8.54 o
  -3   1  11      557.03      650.86     44.44 o
  -2   1  11       24.99       26.14     10.75 o
  -1   1  11     2504.98     2524.06     68.14 o
   0   1  11      350.05      289.85     25.27 o
   1   1  11     1298.69     1241.55     72.59 o
   2   1  11      172.18      210.39     30.69 o
   3   1  11     1587.24     1486.38     83.41 o
   4   1  11      412.84      444.91     45.87 o
   5   1  11      732.49      814.21     64.78 o
   6   1  11      237.29      328.09     43.84 o
  -9   2  11       23.07       40.04     20.03 o
  -8   2  11      797.96      742.36     62.10 o
  -7   2  11      100.20      129.54     27.36 o
  -6   2  11     1909.68     1906.94     98.16 o
  -5   2  11       26.12       22.82     14.12 o
  -4   2  11     2025.30     2166.54     81.04 o
  -3   2  11      182.46      151.27     18.00 o
  -2   2  11     2500.01     2706.73     80.19 o
  -1   2  11      594.44      592.01     38.40 o
   0   2  11     2990.35     3000.06     89.27 o
   1   2  11      247.78      267.69     34.66 o
   2   2  11     1464.55     1532.56     82.94 o
   3   2  11      542.85      614.12     53.99 o
   4   2  11      889.64     1006.97     75.60 o
   5   2  11      290.37      379.82     46.27 o
   6   2  11      378.19      419.43     49.33 o
  -9   3  11      778.16      740.95     64.72 o
  -8   3  11       29.29       28.65     16.35 o
  -7   3  11     1807.34     1762.50    194.97 o
  -6   3  11       93.06       71.35     26.46 o
  -5   3  11     2665.74     2711.95    247.38 o
  -4   3  11      157.92      117.16     25.11 o
  -3   3  11     2213.15     2217.21     94.64 o
  -2   3  11      337.29      309.15     34.05 o
  -1   3  11     2623.80     2749.24     86.90 o
   0   3  11      268.81      301.80     27.69 o
   1   3  11     1093.55     1176.24     54.35 o
   2   3  11      283.11      287.29     35.98 o
   3   3  11     1051.22     1033.34     69.60 o
   4   3  11      404.31      422.72     46.57 o
   5   3  11      577.53      634.51     58.71 o
   6   3  11      153.67      204.93     49.02 o
  -9   4  11       18.17       -2.79     17.90 o
  -8   4  11     1475.92     1432.17    125.54 o
  -7   4  11       13.36        9.44     14.42 o
  -6   4  11     1847.95     1955.13     98.32 o
  -5   4  11      500.11      454.15     46.93 o
  -4   4  11     1004.18      980.80     64.63 o
  -3   4  11      326.92      302.58     35.27 o
  -2   4  11      776.16      718.08     53.20 o
  -1   4  11      802.52      763.04     44.96 o
   0   4  11      908.13      884.43     48.29 o
   1   4  11      358.31      376.57     32.35 o
   2   4  11      241.47      250.73     33.81 o
   3   4  11       80.16       72.47     37.09 o
   4   4  11      499.55      474.06     49.79 o
   5   4  11        5.30       21.68     27.44 o
  -9   5  11      491.78      553.45     81.22 o
  -8   5  11       30.52       43.52     19.20 o
  -7   5  11      915.42      944.50     71.02 o
  -6   5  11      113.59      120.73     25.79 o
  -5   5  11     1609.69     1627.35     87.63 o
  -4   5  11      541.28      501.38     45.69 o
  -3   5  11      601.64      583.93     70.54 o
  -2   5  11      631.63      600.89     50.14 o
  -1   5  11      647.47      670.96     43.27 o
   0   5  11      214.51      194.18     23.70 o
   1   5  11      381.06      377.54     32.20 o
   2   5  11      214.93      207.48     31.56 o
   3   5  11      311.57      298.53     41.37 o
   4   5  11      126.39      164.83     30.43 o
   5   5  11      288.27      307.67     37.72 o
  -8   6  11      152.94      166.58     45.73 o
  -7   6  11       33.78       11.05     16.53 o
  -6   6  11      639.57      661.92     58.72 o
  -5   6  11       10.37       17.03     12.70 o
  -4   6  11      690.02      745.76     57.71 o
  -3   6  11      157.32      135.11     40.06 o
  -2   6  11      747.17      726.58     55.99 o
  -1   6  11      168.00      179.59     23.12 o
   0   6  11     1236.52     1208.84     59.65 o
   1   6  11      162.18      152.30     20.92 o
   2   6  11      489.46      500.09     38.66 o
   3   6  11      455.89      447.64     38.76 o
   4   6  11      468.28      494.46     41.83 o
   5   6  11      179.43      216.25     36.97 o
  -8   7  11       80.33       69.52     32.19 o
  -7   7  11      233.13      208.96     36.42 o
  -6   7  11      133.50       68.29     34.20 o
  -5   7  11      569.93      666.46     86.68 o
  -4   7  11       17.03        0.00     23.06 o
  -3   7  11      942.73      970.40     99.65 o
  -2   7  11       64.56       50.97     21.47 o
  -1   7  11     1378.19     1451.21     66.46 o
   0   7  11      188.64      173.63     23.69 o
   1   7  11     1076.40     1114.87     72.30 o
   2   7  11      172.53      229.30     26.76 o
   3   7  11      483.51      499.73     41.69 o
   4   7  11      265.76      290.65     32.84 o
  -6   8  11      465.71      470.80     76.66 o
  -5   8  11       61.36       27.71     28.11 o
  -4   8  11      557.08      570.12     84.62 o
  -3   8  11       53.44       14.13     25.19 o
  -2   8  11     1092.58     1125.31     75.11 o
  -1   8  11      117.75       95.01     17.95 o
   0   8  11     1422.57     1411.25     81.04 o
   1   8  11       11.36        2.61     29.93 o
   2   8  11      816.69      888.48     87.55 o
   3   8  11      132.99       94.19     24.76 o
  -5   9  11      918.00     1067.14    120.56 o
  -4   9  11       41.75       55.64     35.12 o
  -3   9  11      622.28      624.21     87.72 o
  -2   9  11       77.84       61.65     18.88 o
  -1   9  11      794.65      753.35     84.58 o
   0   9  11       90.50       66.68     25.90 o
   1   9  11      872.05      885.46     64.43 o
   2   9  11       23.56       36.40     15.27 o
  -2  10  11      827.17      743.89     96.19 o
  -4  -9  12      796.46      720.18     91.86 o
  -3  -9  12        2.42       17.18     21.74 o
  -2  -9  12      621.53      584.98     60.18 o
  -1  -9  12       27.67       35.18     16.01 o
   0  -9  12      460.80      556.08     81.68 o
   1  -9  12       22.35      -60.41     40.27 o
  -6  -8  12       90.99      120.31     36.51 o
  -5  -8  12      806.73      774.64     67.52 o
  -4  -8  12       48.24       11.40     17.61 o
  -3  -8  12     1018.49     1026.37     77.16 o
  -2  -8  12       57.29       46.07     19.86 o
  -1  -8  12     1356.25     1254.60    114.87 o
   0  -8  12        4.87      -17.73     30.90 o
   1  -8  12     1004.73     1013.51     77.88 o
  -7  -7  12       15.98       23.75     16.52 o
  -6  -7  12      180.21      209.62     35.53 o
  -5  -7  12      179.67      233.63     36.34 o
  -4  -7  12      507.01      489.44     69.92 o
  -3  -7  12      358.73      352.09     44.31 o
  -2  -7  12      738.31      670.73     61.97 o
  -1  -7  12       86.43       92.55     24.82 o
   0  -7  12      814.37      915.11    107.13 o
   1  -7  12        1.15      -12.49     24.56 o
   2  -7  12      830.13      963.25    113.70 o
  -8  -6  12       34.30       38.43     28.86 o
  -7  -6  12      232.14      255.54     39.43 o
  -6  -6  12      269.26      261.27     30.48 o
  -5  -6  12      540.96      573.19     43.47 o
  -4  -6  12      314.58      346.68     40.69 o
  -3  -6  12      594.73      644.94     43.74 o
  -2  -6  12       45.38       63.21     19.30 o
  -1  -6  12      974.09      983.21     71.67 o
   0  -6  12      115.34       90.45     25.37 o
   1  -6  12     1053.18     1074.70     73.45 o
   2  -6  12       51.10       51.48     18.66 o
   3  -6  12      815.28      946.62     94.20 o
   4  -6  12      131.78      156.09     39.89 o
  -8  -5  12      445.70      486.30     47.31 o
  -7  -5  12       69.66       57.32     17.16 o
  -6  -5  12      611.27      593.73     43.16 o
  -5  -5  12       97.02       99.41     17.88 o
  -4  -5  12      879.26     1031.69     54.91 o
  -3  -5  12      150.67      152.24     18.18 o
  -2  -5  12      682.28      647.11     84.31 o
  -1  -5  12       49.75       29.57     12.85 o
   0  -5  12      634.86      667.18     57.07 o
   1  -5  12       11.20      -12.12     15.04 o
   2  -5  12      795.53      867.27     66.91 o
   3  -5  12      168.55      191.96     53.16 o
   4  -5  12      500.56      558.37     72.43 o
  -9  -4  12     1243.85     1349.50    129.73 o
  -8  -4  12       12.20       20.62     17.84 o
  -7  -4  12     1430.36     1507.59     74.92 o
  -6  -4  12       33.26       42.28     19.54 o
  -5  -4  12     1808.14     1934.84     76.04 o
  -4  -4  12       33.25       30.22     12.16 o
  -3  -4  12     1038.51     1092.86     54.47 o
  -2  -4  12       93.79      104.27     17.27 o
  -1  -4  12      732.55      731.41     58.94 o
   0  -4  12       49.11       73.22     23.12 o
   1  -4  12      196.00      187.78     31.97 o
   2  -4  12        2.31       -1.03     13.56 o
   3  -4  12      344.43      340.49     41.96 o
   4  -4  12       20.66       40.75     21.13 o
   5  -4  12      406.99      445.36     50.65 o
  -9  -3  12       91.90      121.90     39.96 o
  -8  -3  12      934.85     1029.83     62.42 o
  -7  -3  12       76.53       98.88     18.02 o
  -6  -3  12     1535.86     1577.36     73.07 o
  -5  -3  12       74.10       62.15     16.24 o
  -4  -3  12     1990.59     2090.05     75.70 o
  -3  -3  12       48.56       45.57     12.34 o
  -2  -3  12     2007.25     2094.33     74.79 o
  -1  -3  12      161.68      155.10     27.47 o
   0  -3  12     1580.77     1557.75     87.63 o
   1  -3  12       27.41       37.56     14.07 o
   2  -3  12     1322.07     1401.95     82.09 o
   3  -3  12       46.58       53.38     19.15 o
   4  -3  12      998.98     1077.10     88.27 o
   5  -3  12       61.25       24.90     14.14 o
  -9  -2  12      596.51      687.99     52.33 o
  -8  -2  12       69.36       63.77     23.84 o
  -7  -2  12      639.17      563.02     69.88 o
  -6  -2  12       93.04       96.56     19.11 o
  -5  -2  12     1212.92     1169.73     63.28 o
  -4  -2  12      300.75      268.23     25.44 o
  -3  -2  12     1514.94     1614.54     77.99 o
  -2  -2  12      320.65      348.61     29.34 o
  -1  -2  12     2052.99     2179.66    101.18 o
   0  -2  12       42.06       29.89     12.47 o
   1  -2  12     1720.66     1670.47     89.18 o
   2  -2  12       60.48       67.80     19.61 o
   3  -2  12     1734.90     1838.76     97.25 o
   4  -2  12       60.19      102.37     26.85 o
   5  -2  12      803.06      966.91     73.92 o
  -9  -1  12       57.59       15.16     16.23 o
  -8  -1  12      253.14      220.44     27.91 o
  -7  -1  12       36.87       34.15     12.74 o
  -6  -1  12      739.03      721.14     47.28 o
  -5  -1  12      551.36      558.08     57.34 o
  -4  -1  12     1075.95     1152.36     65.99 o
  -3  -1  12      286.35      237.38     30.05 o
  -2  -1  12     1718.85     1830.28     68.59 o
  -1  -1  12       13.35        7.80      9.73 o
   0  -1  12     1213.80     1244.24     61.87 o
   1  -1  12       72.96       66.17     19.66 o
   2  -1  12      794.30      870.21     65.13 o
   3  -1  12      100.66       41.88     24.23 o
   4  -1  12      975.45     1070.40     75.91 o
   5  -1  12       98.95      143.29     30.75 o
  -9   0  12      187.78      189.06     33.15 o
  -8   0  12       84.86       83.34     23.66 o
  -7   0  12      149.90      113.35     27.83 o
  -6   0  12       25.82       30.57     10.43 o
  -5   0  12      681.52      695.96     45.37 o
  -4   0  12       16.66       18.78     13.35 o
  -3   0  12      581.14      589.06     45.09 o
  -2   0  12      206.55      177.43     21.26 o
  -1   0  12      623.54      673.70     35.67 o
   0   0  12       39.75       51.46     25.84 o
   1   0  12      597.16      619.87     57.69 o
   2   0  12        2.76      -10.48     15.19 o
   3   0  12      651.68      729.96     72.39 o
   4   0  12      111.76       92.23     22.83 o
   5   0  12      215.52      296.25     40.95 o
  -9   1  12       55.00       65.80     32.82 o
  -8   1  12      263.27      261.46     40.32 o
  -7   1  12       40.30       11.19     15.23 o
  -6   1  12      754.98      740.64     60.45 o
  -5   1  12      552.80      580.05     39.78 o
  -4   1  12     1116.78     1229.23     56.16 o
  -3   1  12      284.65      299.29     37.79 o
  -2   1  12     1795.29     1783.40     80.35 o
  -1   1  12       10.35        6.43      9.51 o
   0   1  12     1264.14     1307.66     78.57 o
   1   1  12       72.35       80.84     22.49 o
   2   1  12      805.68      897.84     66.01 o
   3   1  12       99.87       79.26     22.79 o
   4   1  12      957.59      961.44     72.39 o
   5   1  12       98.09       78.33     24.14 o
  -9   2  12      610.00      635.47     63.73 o
  -8   2  12       67.98       61.32     26.51 o
  -7   2  12      589.41      599.89     56.48 o
  -6   2  12      104.64      115.92     25.48 o
  -5   2  12     1183.21     1204.01     74.64 o
  -4   2  12      322.77      302.52     37.68 o
  -3   2  12     1577.59     1620.50     74.58 o
  -2   2  12      313.48      284.88     33.86 o
  -1   2  12     2142.53     2235.98     79.19 o
   0   2  12       39.29       48.94     11.96 o
   1   2  12     1833.13     1990.69     99.51 o
   2   2  12       63.92       38.35     20.52 o
   3   2  12     1778.45     1896.02     99.76 o
   4   2  12       68.79       43.74     18.09 o
   5   2  12      813.70      861.43     73.74 o
  -9   3  12       91.75      101.17     41.09 o
  -8   3  12      882.16      883.97     72.49 o
  -7   3  12       88.26       50.74     41.75 o
  -6   3  12     1508.08     1689.95     92.65 o
  -5   3  12       81.84       61.84     19.09 o
  -4   3  12     1987.76     2159.43    100.57 o
  -3   3  12       54.14       72.90     28.84 o
  -2   3  12     2042.18     2046.90     94.48 o
  -1   3  12      167.08      139.48     21.41 o
   0   3  12     1668.01     1740.12     70.59 o
   1   3  12       27.96       41.38     19.36 o
   2   3  12     1376.25     1552.00    120.85 o
   3   3  12       50.98        9.21     17.05 o
   4   3  12      992.15     1122.41     77.64 o
   5   3  12       60.67      123.41     45.00 o
  -9   4  12     1228.98     1285.28    128.54 o
  -8   4  12        8.19      -44.26     60.04 o
  -7   4  12     1368.38     1391.70     89.14 o
  -6   4  12       38.37       22.44     13.86 o
  -5   4  12     1775.53     1857.18    178.04 o
  -4   4  12       34.07       34.07     23.66 o
  -3   4  12     1027.32     1080.60     96.04 o
  -2   4  12       95.78       96.98     18.45 o
  -1   4  12      679.31      642.65     43.02 o
   0   4  12       48.86       32.39     13.32 o
   1   4  12      203.25      224.43     33.02 o
   2   4  12        2.55        8.48     12.80 o
   3   4  12      339.85      389.13     46.15 o
   4   4  12       20.13       -1.18     13.60 o
  -8   5  12      471.93      607.10     86.58 o
  -7   5  12       60.34       60.50     42.03 o
  -6   5  12      626.32      673.89     60.31 o
  -5   5  12       86.23       82.76     19.44 o
  -4   5  12      857.37      946.12     82.34 o
  -3   5  12      141.99      124.67     32.75 o
  -2   5  12      600.22      565.85     41.78 o
  -1   5  12       48.29       71.25     17.22 o
   0   5  12      563.74      563.13     42.19 o
   1   5  12       10.39       -3.45     14.31 o
   2   5  12      718.91      808.25     64.99 o
   3   5  12      160.46      165.95     46.19 o
   4   5  12      449.06      427.80     50.24 o
  -8   6  12       30.72      113.55     38.27 o
  -7   6  12      287.37      310.80     43.46 o
  -6   6  12      265.54      278.93     39.88 o
  -5   6  12      572.16      553.56     92.09 o
  -4   6  12      298.84      278.57     46.64 o
  -3   6  12      611.31      713.49     87.06 o
  -2   6  12       44.13       23.08     11.55 o
  -1   6  12      912.33      942.23     54.86 o
   0   6  12      117.56       87.79     18.69 o
   1   6  12      999.49     1044.71     72.75 o
   2   6  12       50.40       34.43     23.99 o
   3   6  12      812.24      831.86     54.72 o
   4   6  12      129.95      110.98     28.12 o
  -6   7  12      230.33      241.02     53.88 o
  -5   7  12      174.87      162.28     48.67 o
  -4   7  12      528.20      473.32     73.57 o
  -3   7  12      358.53      366.06     64.89 o
  -2   7  12      715.83      721.54     48.58 o
  -1   7  12       88.90       75.83     17.23 o
   0   7  12      836.21      852.81     53.38 o
   1   7  12        1.22       48.24     19.29 o
   2   7  12      861.10      952.51     70.70 o
   3   7  12        2.72       23.13     16.98 o
  -5   8  12      808.71      698.73     94.17 o
  -4   8  12       48.25      103.89     42.65 o
  -3   8  12     1036.53     1100.61    113.65 o
  -2   8  12       62.84       64.57     21.06 o
  -1   8  12     1388.86     1556.74     73.54 o
   0   8  12        4.85       12.37     12.55 o
   1   8  12     1023.30     1144.25     77.49 o
   2   8  12       49.55       59.52     19.85 o
  -3   9  12        1.89        7.39     27.17 o
  -2   9  12      595.11      608.89     59.31 o
  -1   9  12       28.74       62.48     29.92 o
   0   9  12      469.14      403.09     67.02 o
   1   9  12       23.02       39.08     19.91 o
  -5  -8  13      211.66      140.16     44.85 o
  -4  -8  13      912.67      958.69    105.81 o
  -3  -8  13      117.79      123.12     39.93 o
  -2  -8  13      875.51      918.69     75.97 o
  -1  -8  13       31.12       29.22     24.57 o
  -6  -7  13      518.92      496.75     60.85 o
  -5  -7  13      173.04      236.54     29.85 o
  -4  -7  13      625.73      688.13     49.88 o
  -3  -7  13      681.18      689.60     63.62 o
  -2  -7  13      403.73      439.79     50.77 o
  -1  -7  13      989.81     1040.07     80.43 o
   0  -7  13      488.64      476.53     81.01 o
   1  -7  13      735.29      829.15    107.52 o
  -7  -6  13      234.68      228.32     55.67 o
  -6  -6  13      122.53      129.49     22.39 o
  -5  -6  13      399.50      425.73     44.33 o
  -4  -6  13      300.29      328.55     33.80 o
  -3  -6  13      416.25      372.11     46.38 o
  -2  -6  13      142.78      121.98     46.76 o
  -1  -6  13      533.29      593.01     85.91 o
   0  -6  13      479.50      622.54     92.37 o
   1  -6  13      255.75      295.05     62.29 o
   2  -6  13      513.28      569.12     92.27 o
  -7  -5  13      329.46      306.99     42.87 o
  -6  -5  13      264.73      318.30     42.17 o
  -5  -5  13      311.07      338.88     33.05 o
  -4  -5  13      158.88      154.66     23.63 o
  -3  -5  13      243.35      210.70     24.48 o
  -2  -5  13       62.01       96.73     22.59 o
  -1  -5  13      413.15      405.43     46.83 o
   0  -5  13      288.40      257.16     38.18 o
   1  -5  13      387.10      423.76     48.49 o
   2  -5  13      104.86      140.57     39.52 o
   3  -5  13      488.46      535.17     75.97 o
  -8  -4  13      649.06      627.98     86.25 o
  -7  -4  13       57.86       41.10     23.81 o
  -6  -4  13      885.71      885.40     73.53 o
  -5  -4  13       64.07       68.46     20.37 o
  -4  -4  13      966.34     1062.16     59.72 o
  -3  -4  13       17.89       12.60     11.12 o
  -2  -4  13      530.78      556.74     52.57 o
  -1  -4  13      105.66       74.65     21.72 o
   0  -4  13      497.61      465.29     49.70 o
   1  -4  13      111.89       97.54     24.62 o
   2  -4  13      182.94      160.77     29.38 o
   3  -4  13      102.48       75.91     44.52 o
   4  -4  13      147.14      145.45     31.01 o
  -8  -3  13      201.96      223.54     32.56 o
  -7  -3  13      817.91      799.62     55.33 o
  -6  -3  13       48.68       55.89     18.17 o
  -5  -3  13      801.85      770.03     66.46 o
  -4  -3  13       43.50       37.33     13.59 o
  -3  -3  13      465.51      433.40     29.81 o
  -2  -3  13      102.75       46.92     17.35 o
  -1  -3  13      730.90      817.16     64.98 o
   0  -3  13      168.00      160.63     51.57 o
   1  -3  13      887.24      944.42     58.18 o
   2  -3  13       81.80      134.16     26.52 o
   3  -3  13      718.92      745.06     63.69 o
   4  -3  13       68.56       52.48     18.98 o
  -8  -2  13      347.32      325.70     34.98 o
  -7  -2  13      253.69      213.89     28.34 o
  -6  -2  13      485.70      495.26     41.50 o
  -5  -2  13      362.88      329.59     46.09 o
  -4  -2  13      422.92      398.72     41.18 o
  -3  -2  13      209.12      204.72     28.89 o
  -2  -2  13      883.57      948.08     51.09 o
  -1  -2  13      953.81      935.25     68.55 o
   0  -2  13     1675.06     1715.61     94.72 o
   1  -2  13      352.03      358.11     43.89 o
   2  -2  13     1005.60     1011.93     73.73 o
   3  -2  13      204.40      211.90     36.01 o
   4  -2  13     1112.23     1247.42     86.26 o
  -8  -1  13      468.64      482.08     52.96 o
  -7  -1  13      281.05      281.66     31.73 o
  -6  -1  13      411.08      436.40     37.95 o
  -5  -1  13      977.02      956.80     60.81 o
  -4  -1  13      382.91      372.97    101.17 o
  -3  -1  13     1196.06     1307.17     72.82 o
  -2  -1  13      492.77      496.54     36.79 o
  -1  -1  13     1128.15     1157.83     75.25 o
   0  -1  13      327.13      367.04     35.19 o
   1  -1  13      839.62      867.38     67.32 o
   2  -1  13      165.14      210.79     52.90 o
   3  -1  13      231.41      229.48     41.68 o
   4  -1  13       94.87      104.54     38.53 o
  -8   0  13       56.20       49.01     38.43 o
  -7   0  13     1217.42     1303.74     86.04 o
  -6   0  13      416.67      514.38     53.82 o
  -5   0  13     1069.81     1222.92     61.15 o
  -4   0  13      534.48      526.20     46.55 o
  -3   0  13      162.86      181.12     65.59 o
  -2   0  13      822.90      888.86     49.85 o
  -1   0  13      387.35      353.19     33.46 o
   0   0  13     1343.24     1407.83     84.96 o
   1   0  13       50.70       45.29     19.11 o
   2   0  13      304.50      309.47     41.24 o
   3   0  13        9.11       11.40     27.22 o
   4   0  13      307.14      321.12     45.18 o
  -8   1  13      481.51      472.86     54.46 o
  -7   1  13      305.74      253.42     50.28 o
  -6   1  13      404.56      394.84     60.64 o
  -5   1  13     1023.31      930.12     68.08 o
  -4   1  13      372.00      421.40     59.42 o
  -3   1  13     1255.65     1316.82     74.04 o
  -2   1  13      473.40      477.29     36.29 o
  -1   1  13     1159.95     1142.19     77.42 o
   0   1  13      297.16      274.68     58.09 o
   1   1  13      860.66      910.57     97.40 o
   2   1  13      150.37      181.74     32.55 o
   3   1  13      214.61      216.42     46.39 o
   4   1  13       88.25      131.40     29.88 o
  -8   2  13      377.15      326.27     46.86 o
  -7   2  13      245.55      216.46     35.21 o
  -6   2  13      514.01      535.88     53.51 o
  -5   2  13      390.07      402.30     44.99 o
  -4   2  13      470.65      360.33     58.92 o
  -3   2  13      220.10      217.31     43.00 o
  -2   2  13      946.51      892.41     66.87 o
  -1   2  13      958.22      937.84     52.69 o
   0   2  13     1675.58     1813.29     98.09 o
   1   2  13      339.53      379.01     46.03 o
   2   2  13     1002.81     1031.40     96.95 o
   3   2  13      185.23      219.68     35.07 o
   4   2  13     1116.62     1274.93     88.05 o
  -8   3  13      200.51      119.32     80.33 o
  -7   3  13      796.58      712.95     66.16 o
  -6   3  13       48.17       45.97     20.57 o
  -5   3  13      790.77      740.47     76.39 o
  -4   3  13       55.15       38.83     24.41 o
  -3   3  13      460.52      360.98     57.58 o
  -2   3  13      121.98      112.50     20.21 o
  -1   3  13      690.64      730.84     47.20 o
   0   3  13      190.69      183.75     47.67 o
   1   3  13      926.32      910.72     69.74 o
   2   3  13       93.16      101.53     23.33 o
   3   3  13      758.76      936.35     73.37 o
   4   3  13       61.77      122.01     42.13 o
  -8   4  13      653.34      633.74     90.36 o
  -7   4  13       50.42       56.19     22.38 o
  -6   4  13      856.36      813.61     68.80 o
  -5   4  13       80.45      103.44     29.42 o
  -4   4  13      952.54      814.78     92.34 o
  -3   4  13       29.53       19.81     18.36 o
  -2   4  13      511.42      505.07     40.74 o
  -1   4  13      109.45       98.09     18.97 o
   0   4  13      466.91      416.61     47.91 o
   1   4  13      132.96       77.55     40.63 o
   2   4  13      173.83      208.38     36.12 o
   3   4  13       99.95       96.72     26.54 o
  -7   5  13      325.43      354.14    122.42 o
  -6   5  13      265.65      261.06     54.79 o
  -5   5  13      293.56      268.42     38.83 o
  -4   5  13      151.97      132.59     39.30 o
  -3   5  13      243.96      286.13     53.11 o
  -2   5  13       53.02       44.04     15.27 o
  -1   5  13      358.92      327.07     33.48 o
   0   5  13      288.20      308.15     58.05 o
   1   5  13      344.33      351.81     57.44 o
   2   5  13      107.43      116.83     62.53 o
   3   5  13      450.07      501.68     92.92 o
  -7   6  13      225.70      184.25     53.06 o
  -6   6  13      117.75       54.17     32.78 o
  -5   6  13      379.52      386.05     47.40 o
  -4   6  13      298.03      329.31     61.21 o
  -3   6  13      403.54      391.79     64.74 o
  -2   6  13      150.55      143.91     24.22 o
  -1   6  13      501.53      530.55     43.20 o
   0   6  13      475.67      528.22     65.42 o
   1   6  13      265.59      317.26     43.15 o
   2   6  13      503.21      547.99     55.64 o
   3   6  13      148.50      113.14     35.23 o
  -5   7  13      164.42      208.92     51.46 o
  -4   7  13      614.14      519.43     79.60 o
  -3   7  13      681.78      638.66     61.24 o
  -2   7  13      407.49      464.47     42.07 o
  -1   7  13      993.68      960.28     59.14 o
   0   7  13      495.18      452.93     50.08 o
   1   7  13      762.72      903.73     70.79 o
   2   7  13        9.41       -7.01     22.90 o
  -4   8  13      919.62      887.79    109.96 o
  -3   8  13      119.18      176.26     34.56 o
  -2   8  13      914.66      928.88     73.18 o
  -1   8  13       20.64       16.68     16.75 o
   0   8  13      860.63      929.34     71.24 o
   1   8  13       26.03      -12.01     17.75 o
  -4  -7  14      225.62      243.38     53.46 o
  -3  -7  14      589.16      604.08     83.63 o
  -2  -7  14      564.72      541.76     79.72 o
  -1  -7  14      174.12      148.04     43.83 o
  -6  -6  14      313.45      250.64     52.26 o
  -5  -6  14        9.33       24.79     14.08 o
  -4  -6  14      548.80      623.58     59.93 o
  -3  -6  14       84.53       70.66     24.16 o
  -2  -6  14      568.70      551.62     58.20 o
  -1  -6  14      107.88      154.60     48.85 o
   0  -6  14      974.94     1239.45    132.29 o
  -6  -5  14       68.28       36.58     18.80 o
  -5  -5  14      628.70      624.94     60.33 o
  -4  -5  14      135.84      131.18     18.96 o
  -3  -5  14      666.43      671.36     49.74 o
  -2  -5  14      209.40      206.32     34.93 o
  -1  -5  14      339.75      380.61     68.28 o
   0  -5  14       50.57       88.59     25.34 o
   1  -5  14      574.63      700.86     64.32 o
   2  -5  14      313.19      287.10     55.73 o
  -7  -4  14      108.07      118.93     38.19 o
  -6  -4  14      169.92      188.68     33.05 o
  -5  -4  14      219.58      291.99     38.07 o
  -4  -4  14      428.96      451.95     33.74 o
  -3  -4  14      327.24      304.25     32.41 o
  -2  -4  14      183.92      173.97     32.80 o
  -1  -4  14      423.16      452.53     51.38 o
   0  -4  14      203.08      194.36     50.54 o
   1  -4  14      325.92      244.94     47.42 o
   2  -4  14      236.84      277.79     58.35 o
   3  -4  14      175.48      129.19     27.15 o
  -7  -3  14       45.11       45.02     20.62 o
  -6  -3  14      218.13      211.46     33.63 o
  -5  -3  14      256.05      283.62     37.53 o
  -4  -3  14      256.54      193.19     39.95 o
  -3  -3  14      294.84      299.86     32.29 o
  -2  -3  14      187.80      198.39     34.34 o
  -1  -3  14      435.29      481.73     52.14 o
   0  -3  14      110.00       91.58     23.71 o
   1  -3  14      455.91      527.02     75.29 o
   2  -3  14      515.74      671.70     62.04 o
   3  -3  14      173.78      200.85     34.33 o
  -7  -2  14      130.46      134.88     22.33 o
  -6  -2  14      130.68      156.11     32.28 o
  -5  -2  14      270.91      202.23     30.66 o
  -4  -2  14      639.28      715.81     59.46 o
  -3  -2  14      375.21      372.28     51.90 o
  -2  -2  14      590.16      746.10     62.92 o
  -1  -2  14      433.60      443.10     49.79 o
   0  -2  14      769.01      875.61     70.59 o
   1  -2  14      550.38      599.54     58.20 o
   2  -2  14      461.36      481.09     53.92 o
   3  -2  14      493.86      549.34     57.93 o
  -7  -1  14      504.29      490.80     73.59 o
  -6  -1  14      128.64      164.48     30.72 o
  -5  -1  14      830.00      805.87     68.91 o
  -4  -1  14      509.06      472.63     53.24 o
  -3  -1  14      572.66      620.37     43.69 o
  -2  -1  14      718.82      846.19     93.53 o
  -1  -1  14      638.19      678.87     60.23 o
   0  -1  14      307.27      304.33     70.07 o
   1  -1  14      628.07      736.60     64.70 o
   2  -1  14      262.65      228.21     38.04 o
   3  -1  14      605.00      591.92     60.31 o
  -7   0  14      125.25       90.08     27.76 o
  -6   0  14     1271.54     1342.42    107.04 o
  -5   0  14      775.38      842.60     89.07 o
  -4   0  14     1909.35     2030.52     96.56 o
  -3   0  14      852.12      978.26     64.70 o
  -2   0  14      413.69      441.58     47.94 o
  -1   0  14      733.45      880.03     99.64 o
   0   0  14       69.97      102.42     24.03 o
   1   0  14      284.45      279.63     42.45 o
   2   0  14       11.66       20.57     33.48 o
   3   0  14       44.49       34.83     18.24 o
  -7   1  14      533.85      578.46     65.81 o
  -6   1  14      150.05      158.55     33.85 o
  -5   1  14      853.85      852.78     95.90 o
  -4   1  14      532.48      492.12     63.93 o
  -3   1  14      549.10      611.56     71.85 o
  -2   1  14      770.53      777.66     62.76 o
  -1   1  14      576.18      678.81     62.99 o
   0   1  14      348.85      417.41     48.91 o
   1   1  14      566.61      518.68     54.33 o
   2   1  14      262.45      262.05     40.49 o
   3   1  14      563.34      600.12     60.90 o
  -7   2  14      123.66       73.31     35.00 o
  -6   2  14      131.49      134.14     30.09 o
  -5   2  14      287.49      278.85     40.17 o
  -4   2  14      634.66      703.36     82.40 o
  -3   2  14      429.24      350.13     56.83 o
  -2   2  14      563.48      585.46     53.26 o
  -1   2  14      472.99      496.74     55.04 o
   0   2  14      712.54      752.56     64.88 o
   1   2  14      574.91      542.75     55.73 o
   2   2  14      434.92      561.02    151.43 o
  -7   3  14       44.09      105.63     29.50 o
  -6   3  14      206.29      178.71     33.59 o
  -5   3  14      269.94      244.32     38.29 o
  -4   3  14      229.35      235.02     51.07 o
  -3   3  14      303.56      292.59     53.87 o
  -2   3  14      188.66      214.09     44.59 o
  -1   3  14      433.30      510.48     54.57 o
   0   3  14      117.68      166.03     33.03 o
   1   3  14      473.64      559.48     56.52 o
   2   3  14      529.44      519.43     74.86 o
  -7   4  14       94.26       81.53     31.42 o
  -6   4  14      170.90      145.00     27.82 o
  -5   4  14      206.38      217.71     60.24 o
  -4   4  14      450.65      372.71     64.16 o
  -3   4  14      326.62      350.56     58.61 o
  -2   4  14      188.57      191.82     29.69 o
  -1   4  14      402.22      460.65     60.68 o
   0   4  14      217.87      204.13     35.34 o
   1   4  14      325.95      338.93     61.04 o
   2   4  14      254.02      292.53     43.49 o
  -6   5  14       66.64       30.80     18.71 o
  -5   5  14      630.82      594.38     59.32 o
  -4   5  14      130.15      179.91     44.92 o
  -3   5  14      696.71      731.41     64.83 o
  -2   5  14      213.23      205.55     32.44 o
  -1   5  14      351.17      370.71     65.69 o
   0   5  14       55.51       79.35     22.90 o
   1   5  14      575.14      663.44     63.08 o
  -5   6  14       12.46       38.53     37.74 o
  -4   6  14      549.02      643.73     85.86 o
  -3   6  14       67.87       47.86     46.17 o
  -2   6  14      552.58      542.87     46.34 o
  -1   6  14       80.28       83.14     19.89 o
   0   6  14      987.57     1126.31     82.28 o
   1   6  14      137.20      147.42     30.04 o
  -4   7  14      218.56      188.41     49.84 o
  -3   7  14      581.98      525.60     58.05 o
  -2   7  14      533.10      525.16     56.28 o
  -1   7  14      209.53      180.70     29.89 o
   0   7  14      396.32      368.57     48.61 o
  -3  -6  15      579.64      614.31     84.78 o
  -2  -6  15       18.00       58.24     29.86 o
  -5  -5  15       12.98       18.21     13.00 o
  -4  -5  15      730.68     1050.06    116.86 o
  -3  -5  15       34.64       48.29     25.69 o
  -2  -5  15      747.40      803.21     56.85 o
  -1  -5  15      149.48      150.11     59.42 o
   0  -5  15      681.99      777.41     92.94 o
  -6  -4  15        4.32       -6.92     36.07 o
  -5  -4  15      632.21      708.80    162.59 o
  -4  -4  15       59.09       40.32     19.85 o
  -3  -4  15      691.69      729.04     61.89 o
  -2  -4  15      165.33      242.37     38.86 o
  -1  -4  15      543.22      622.38     64.29 o
   0  -4  15      162.32      149.62     33.43 o
   1  -4  15      201.39      287.79     63.01 o
  -6  -3  15      224.83      207.87     34.34 o
  -5  -3  15       11.57      -29.55     19.70 o
  -4  -3  15      238.81      288.44     41.50 o
  -3  -3  15       15.35       13.55     22.98 o
  -2  -3  15      471.35      558.20     58.94 o
  -1  -3  15      161.33      243.46     37.78 o
   0  -3  15      821.41      860.46     73.13 o
   1  -3  15      216.82      181.71     51.92 o
  -6  -2  15      122.35       99.06     40.91 o
  -5  -2  15      167.94      140.07     26.57 o
  -4  -2  15       15.41       27.74     17.41 o
  -3  -2  15      214.32      290.80     88.15 o
  -2  -2  15       35.27       52.14     20.50 o
  -1  -2  15     1004.81     1027.44     79.28 o
   0  -2  15       24.38        9.31     21.01 o
   1  -2  15      534.77      552.50    110.21 o
  -6  -1  15     1012.95     1105.45    111.17 o
  -5  -1  15      141.82      109.01     40.69 o
  -4  -1  15      789.09      948.74     68.02 o
  -3  -1  15      193.08      235.60     37.24 o
  -2  -1  15      551.29      588.17     59.98 o
  -1  -1  15      185.13      196.71     59.99 o
   0  -1  15      816.11      840.93    102.69 o
   1  -1  15       17.30        6.39     21.41 o
  -6   0  15      132.88      127.71     41.55 o
  -5   0  15      981.43     1136.36    109.27 o
  -4   0  15      469.67      465.03     71.45 o
  -3   0  15      512.13      627.33     88.45 o
  -2   0  15      347.64      429.97     48.35 o
  -1   0  15      691.79      658.25     88.73 o
   0   0  15      159.50      141.06     33.94 o
   1   0  15      150.32      216.99     37.96 o
  -6   1  15     1037.36     1115.90     82.96 o
  -5   1  15      157.35      195.40     46.50 o
  -4   1  15      781.92      726.81     85.00 o
  -3   1  15      208.11      235.27     37.09 o
  -2   1  15      528.16      600.40     86.25 o
  -1   1  15      186.61      126.47     35.12 o
   0   1  15      778.77      901.13     74.58 o
   1   1  15       19.73       29.05     17.31 o
  -6   2  15      125.27      113.21     68.02 o
  -5   2  15      146.69      142.03     44.06 o
  -4   2  15       18.54        0.21     21.83 o
  -3   2  15      179.51      155.33     65.84 o
  -2   2  15       43.49       25.53     24.39 o
  -1   2  15      937.31     1039.24     81.12 o
   0   2  15       16.92       -9.81     47.33 o
   1   2  15      509.57      615.93     62.27 o
  -6   3  15      212.69      216.91     38.31 o
  -5   3  15       14.29      -13.31     30.57 o
  -4   3  15      217.59      235.43     53.20 o
  -3   3  15       11.99       19.06     18.26 o
  -2   3  15      466.66      649.18     91.49 o
  -1   3  15      144.81      174.69     34.68 o
   0   3  15      836.24      885.44     75.82 o
  -6   4  15        3.47       -1.58     30.69 o
  -5   4  15      630.89      816.31     98.94 o
  -4   4  15       51.13       41.12     31.34 o
  -3   4  15      724.43      836.34     70.63 o
  -2   4  15      168.08      203.02     54.47 o
  -1   4  15      553.28      610.61     84.37 o
   0   4  15      148.48      149.97     32.21 o
  -4   5  15      780.87      653.23     90.36 o
  -3   5  15       37.04       35.53     24.67 o
  -2   5  15      769.37      824.73    103.93 o
  -1   5  15      167.41      172.54     38.15 o
   0   5  15      679.74      714.64     97.88 o
  -3   6  15      596.24      556.47     80.11 o
  -2   6  15       20.86       65.48     20.09 o
  -4  -3  16       48.38       20.47     19.81 o
  -3  -3  16      517.98      692.92     84.38 o
  -2  -3  16       39.96       47.54     52.12 o
  -1  -3  16      339.51      431.83     53.85 o
  -5  -2  16       47.89      -11.18     30.69 o
  -4  -2  16      128.41      160.55     34.45 o
  -3  -2  16       55.05       98.89     27.49 o
  -2  -2  16      441.76      484.95     57.45 o
  -1  -2  16      128.49      123.57     27.11 o
  -5  -1  16      671.24      563.30     80.52 o
  -4  -1  16       39.84       31.96     26.94 o
  -3  -1  16      769.79      752.63    100.40 o
  -2  -1  16       27.71       23.19     17.34 o
  -1  -1  16      269.59      335.33     69.07 o
  -5   0  16       19.34       40.09     25.67 o
  -4   0  16      449.43      583.73     90.13 o
  -3   0  16        0.53       -8.61     26.76 o
  -2   0  16      770.58      943.72    112.33 o
  -5   1  16      658.05      523.90     78.54 o
  -4   1  16       35.89       38.22     26.25 o
  -5   2  16       50.75      143.63     44.84 o
  -4   2  16      106.86      149.27     44.56 o
  -4   3  16       49.11      138.49     44.64 o
 
